# Supplementary material for: Wacker Oxidation of Trisubstituted Alkenes: Pd(II)‐Catalyzed Oxidative Ring Expansion of Exocyclic α,β‐Unsaturated Carbonyl to 2‐Fluoro‐1,3‐Dicarbonyl Compounds
Source: Angew Chem Int Ed Engl. 2025 Aug 11;64(40):e202511478. doi: 10.1002/anie.202511478 (PMC12462759; doi:10.1002/anie.202511478)
Supplement: Supplementary file 2 — Supporting Information [file ANIE-64-e202511478-s002.zip]

Archive with 2 entries (2 files):
- 2p vg-4-103.res
- 2f-2 VG-4-062-2_Final.cif
