# Supplementary material for: Wacker Oxidation of Trisubstituted Alkenes: Pd(II)‐Catalyzed Oxidative Ring Expansion of Exocyclic α,β‐Unsaturated Carbonyl to 2‐Fluoro‐1,3‐Dicarbonyl Compounds
Source: Angew Chem Int Ed Engl. 2025 Aug 11;64(40):e202511478. doi: 10.1002/anie.202511478 (PMC12462759; doi:10.1002/anie.202511478)
Supplement: Supplementary file 2 — Supporting Information [file ANIE-64-e202511478-s002.zip › 2p vg-4-103.res]

TITL vg-4-103_a.res in P2(1)/c
    vg-4-103.res
    created by SHELXL-2019/3 at 15:22:42 on 22-Jul-2024
REM Old TITL vg-4-103 in P2(1)/c
REM SHELXT solution in P2(1)/c: R1 0.264, Rweak 0.478, Alpha 0.047
REM <I/s> 0.766 for 148 systematic absences, Orientation as input
REM Formula found by SHELXT: C11 N O2 F
CELL 1.54184 9.531773 9.602895 13.010113 90 98.6795 90
ZERR 4 0.000713 0.000362 0.00061 0 0.0054 0
LATT 1
SYMM -X,0.5+Y,0.5-Z
SFAC C H F N O
UNIT 44 72 4 4 8

L.S. 10
PLAN  20
TEMP -133
CONF
BOND
list 4
MORE -1
BOND $H
fmap 2 53
acta
REM <olex2.extras>
REM <HklSrc "%.\\vg-4-103.hkl">
REM </olex2.extras>

WGHT    0.123000    0.681700
FVAR       4.14301
F001  3    0.656226    0.443790    0.641794    11.00000    0.11325    0.01085 =
         0.10685   -0.00711    0.05863   -0.00279
O002  5    0.578511    0.775742    0.733213    11.00000    0.08638    0.00911 =
         0.09819   -0.00296    0.04481    0.00134
N003  4    0.467261    0.565081    0.731595    11.00000    0.07414    0.01362 =
         0.07435   -0.00197    0.03336   -0.00286
C004  1    0.569415    0.649680    0.711026    11.00000    0.07500    0.01585 =
         0.06172    0.00350    0.02621    0.00343
O005  5    0.871678    0.511077    0.775444    11.00000    0.12496    0.08166 =
         0.09272    0.04427    0.01112    0.02695
C006  1    0.681822    0.587808    0.653330    11.00000    0.08413    0.00670 =
         0.06304   -0.00026    0.03039   -0.00072
C007  1    0.351691    0.609650    0.784746    11.00000    0.06638    0.02353 =
         0.06689    0.00138    0.01203   -0.00359
AFIX  23
H00A  2    0.265272    0.555762    0.758134    11.00000   -1.20000
H00B  2    0.331371    0.709294    0.769675    11.00000   -1.20000
AFIX   0
C008  1    0.826892    0.605130    0.717454    11.00000    0.08340    0.04080 =
         0.04312    0.01154    0.01894    0.01786
C009  1    0.386624    0.589564    0.899396    11.00000    0.08529    0.02727 =
         0.06076   -0.00670    0.01218    0.00096
AFIX  23
H00C  2    0.470045    0.647417    0.926415    11.00000   -1.20000
H00D  2    0.412203    0.490881    0.914125    11.00000   -1.20000
AFIX   0
C00A  1    0.668619    0.649137    0.544382    11.00000    0.07581    0.03585 =
         0.04998   -0.00261    0.00484   -0.00374
AFIX  23
H00E  2    0.660844    0.751596    0.549805    11.00000   -1.20000
H00F  2    0.579129    0.615015    0.503579    11.00000   -1.20000
AFIX   0
C00B  1    0.789845    0.616045    0.484279    11.00000    0.09199    0.04253 =
         0.04475   -0.00502    0.01084   -0.00235
AFIX  23
H00G  2    0.823104    0.519984    0.501478    11.00000   -1.20000
H00H  2    0.753125    0.618857    0.408953    11.00000   -1.20000
AFIX   0
C00C  1    0.914732    0.713717    0.506072    11.00000    0.08171    0.04528 =
         0.04941    0.00293    0.02451   -0.00309
AFIX  23
H00I  2    0.879369    0.810042    0.493250    11.00000   -1.20000
H00J  2    0.979616    0.694004    0.455190    11.00000   -1.20000
AFIX   0
C00D  1    0.912525    0.730248    0.702670    11.00000    0.07747    0.05503 =
         0.04492   -0.00801    0.01066   -0.00138
AFIX  23
H00K  2    0.977081    0.750672    0.767920    11.00000   -1.20000
H00L  2    0.848794    0.811252    0.686404    11.00000   -1.20000
AFIX   0
C00E  1    1.000208    0.708286    0.613968    11.00000    0.07305    0.06156 =
         0.05574   -0.00969    0.01930   -0.00247
AFIX  23
H00M  2    1.074949    0.780621    0.619132    11.00000   -1.20000
H00N  2    1.048005    0.616658    0.623496    11.00000   -1.20000
AFIX   0
C00F  1    0.262254    0.628952    0.955951    11.00000    0.12274    0.03965 =
         0.09475    0.00253    0.06306    0.00822
AFIX 137
H00O  2    0.177327    0.577320    0.925624    11.00000   -1.50000
H00P  2    0.243989    0.729149    0.948510    11.00000   -1.50000
H00Q  2    0.285989    0.605549    1.029850    11.00000   -1.50000
AFIX   0
H003  2    0.476241    0.481308    0.719922    11.00000    0.05192
HKLF 4


REM  vg-4-103_a.res in P2(1)/c
REM wR2 = 0.2453, GooF = S = 1.047, Restrained GooF = 1.047 for all data
REM R1 = 0.0761 for 1346 Fo > 4sig(Fo) and 0.1371 for all 2378 data
REM 141 parameters refined using 0 restraints

END  
     
WGHT      0.1230      0.6818 

REM Highest difference peak  0.520,  deepest hole -0.272,  1-sigma level  0.059
Q1    1   0.5423  0.5632  0.8030  11.00000  0.05    0.52
Q2    1   0.4560  0.6014  0.8595  11.00000  0.05    0.40
Q3    1   0.2772  0.5832  0.8251  11.00000  0.05    0.39
Q4    1   0.6726  0.4942  0.4969  11.00000  0.05    0.38
Q5    1   0.7267  0.4417  0.7145  11.00000  0.05    0.32
Q6    1   0.7648  0.7369  0.5150  11.00000  0.05    0.28
Q7    1   0.9451  0.6091  0.6762  11.00000  0.05    0.26
Q8    1   0.5044  0.7734  0.6597  11.00000  0.05    0.25
Q9    1   0.6248  0.6142  0.6834  11.00000  0.05    0.24
Q10   1   0.7357  0.6198  0.6156  11.00000  0.05    0.21
Q11   1   0.5712  0.4444  0.6845  11.00000  0.05    0.21
Q12   1   0.6662  0.7742  0.6902  11.00000  0.05    0.20
Q13   1   0.9571  0.7140  0.6563  11.00000  0.05    0.20
Q14   1   0.6423  0.6413  0.7753  11.00000  0.05    0.19
Q15   1   0.9777  0.5345  0.7218  11.00000  0.05    0.19
Q16   1   0.7021  0.5796  0.5357  11.00000  0.05    0.19
Q17   1   0.4858  0.7608  0.7781  11.00000  0.05    0.18
Q18   1   0.7346  0.4452  0.5937  11.00000  0.05    0.17
Q19   1   0.1971  0.6241  0.8983  11.00000  0.05    0.16
Q20   1   0.9544  0.7189  0.5614  11.00000  0.05    0.16

  REM The information below was added by Olex2.
  REM
  REM R1 = 0.0761 for 1346 Fo > 4sig(Fo) and 0.1371 for all 13719 data
  REM 141 parameters refined using n/a restraints
  REM Highest difference peak 0.52, deepest hole -0.27
  REM Mean Shift 0, Max Shift 0.000.

  REM +++ Tabular Listing of Refinement Information +++
  REM R1_all = 0.1371
  REM R1_gt = 0.0761
  REM wR_ref = 0.2453
  REM GOOF = 1.047
  REM Shift_max = 0.000
  REM Shift_mean = 0
  REM Reflections_all = 13719
  REM Reflections_gt = 1346
  REM Parameters = 141
  REM Hole = -0.27
  REM Peak = 0.52
  REM Flack = n/a

  
