# Supplementary material for: Wacker Oxidation of Trisubstituted Alkenes: Pd(II)‐Catalyzed Oxidative Ring Expansion of Exocyclic α,β‐Unsaturated Carbonyl to 2‐Fluoro‐1,3‐Dicarbonyl Compounds
Source: Angew Chem Int Ed Engl. 2025 Aug 11;64(40):e202511478. doi: 10.1002/anie.202511478 (PMC12462759; doi:10.1002/anie.202511478)
Supplement: Supplementary file 2 — Supporting Information [file ANIE-64-e202511478-s002.zip › 2f-2 VG-4-062-2_Final.cif]

data_vg-4-062-2
_audit_creation_date               2024-10-14
_audit_creation_method
;
Olex2 1.5
(compiled 2024.02.16 svn.r378c4104 for OlexSys, GUI svn.r6928)
;
_shelx_SHELXL_version_number       '2019/3'
_audit_author_name                 'Farzaneh Fadaei Tirani'
_audit_contact_author              'Farzaneh Fadaei Tirani'
_audit_contact_author_address
;
   Dr. Farzaneh Fadaei Tirani
   EPFL SB ISIC-GE 
   BCH 2111 (Batochime UNIL)
   Av. F.-A. Forel 2 
   CH-1015 Lausanne
   Suisse
;
_audit_contact_author_email        farzaneh.fadaeitirani@epfl.ch
_audit_contact_author_phone        '+41 21 693 9840'
_publ_contact_author_id_orcid      https://orcid.org/0000-0002-7515-7593
_publ_section_references
;
CrysAlisPro Software System, Rigaku Oxford Diffraction, (2023).
Sheldrick, G.M., ShelXT-Integrated space-group and
 crystal-structure determination, Acta Cryst., (2015), A71, 3-8.
Sheldrick, G.M., Crystal structure refinement with ShelXL,
 Acta Cryst., (2015), C71, 3-8.
O.V. Dolomanov, L.J. Bourhis, R.J. Gildea, J.A.K. Howard, H. Puschmann,
 Olex2: A complete structure solution, refinement and analysis program,
 J. Appl. Cryst., (2009), 42, 339-341.
;
_chemical_name_common              ?
_chemical_name_systematic          ?
_chemical_formula_moiety           'C15 H17 F O3'
_chemical_formula_sum              'C15 H17 F O3'
_chemical_formula_weight           264.28
_chemical_melting_point            ?
_chemical_oxdiff_formula           'C15 H17 F O3'
_chemical_oxdiff_usercomment       'crystallised from ACN, H2O'
loop_
  _atom_type_symbol
  _atom_type_description
  _atom_type_scat_dispersion_real
  _atom_type_scat_dispersion_imag
  _atom_type_scat_source
 'C' 'C' 0.0181 0.0091 'International Tables Vol C Tables 4.2.6.8 and 6.1.1.4'
 'H' 'H' 0.0000 0.0000 'International Tables Vol C Tables 4.2.6.8 and 6.1.1.4'
 'O' 'O' 0.0492 0.0322 'International Tables Vol C Tables 4.2.6.8 and 6.1.1.4'
 'F' 'F' 0.0727 0.0534 'International Tables Vol C Tables 4.2.6.8 and 6.1.1.4'

_shelx_space_group_comment
;
The symmetry employed for this shelxl refinement is uniquely defined
by the following loop, which should always be used as a source of
symmetry information in preference to the above space-group names.
They are only intended as comments.
;
_space_group_crystal_system        'monoclinic'
_space_group_IT_number             14
_space_group_name_H-M_alt          'P 1 21/n 1'
_space_group_name_Hall             '-P 2yn'
loop_
  _space_group_symop_operation_xyz
 'x, y, z'
 '-x+1/2, y+1/2, -z+1/2'
 '-x, -y, -z'
 'x-1/2, -y-1/2, z-1/2'

_cell_length_a                     8.9197(5)
_cell_length_b                     5.6777(3)
_cell_length_c                     25.3460(18)
_cell_angle_alpha                  90
_cell_angle_beta                   91.248(6)
_cell_angle_gamma                  90
_cell_volume                       1283.31(14)
_cell_formula_units_Z              4
_cell_measurement_reflns_used      2504
_cell_measurement_temperature      139.99(10)
_cell_measurement_theta_max        72.6430
_cell_measurement_theta_min        3.4750
_shelx_estimated_absorpt_T_max     0.991
_shelx_estimated_absorpt_T_min     0.840
_exptl_absorpt_coefficient_mu      0.863
_exptl_absorpt_correction_T_max    1.000
_exptl_absorpt_correction_T_min    0.801
_exptl_absorpt_correction_type     Gaussian
_exptl_absorpt_process_details
;
CrysAlisPro 1.171.43.135a (Rigaku Oxford Diffraction, 2024)
Numerical absorption correction based on Gaussian integration over
a multifaceted crystal model.
Empirical absorption correction using spherical harmonics
as implemented in SCALE3 ABSPACK scaling algorithm
;
_exptl_absorpt_special_details     ?
_exptl_crystal_colour              colourless
_exptl_crystal_colour_primary      colourless
_exptl_crystal_density_diffrn      1.368
_exptl_crystal_density_meas        ?
_exptl_crystal_density_method      ?
_exptl_crystal_description         needle
_exptl_crystal_F_000               560
loop_
  _exptl_crystal_face_index_h
  _exptl_crystal_face_index_k
  _exptl_crystal_face_index_l
  _exptl_crystal_face_perp_dist
 0 0 -1 0.0078
 0 0 1 0.0078
 0 1 0 0.1077
 0 -1 0 0.1009
 -1 0 0 0.0068
 1 0 0 0.0068
 -1 0 1 0.0068
 1 0 -1 0.0068

_exptl_crystal_size_max            0.21
_exptl_crystal_size_mid            0.02
_exptl_crystal_size_min            0.01
loop_
  _exptl_oxdiff_crystal_face_indexfrac_h
  _exptl_oxdiff_crystal_face_indexfrac_k
  _exptl_oxdiff_crystal_face_indexfrac_l
  _exptl_oxdiff_crystal_face_x
  _exptl_oxdiff_crystal_face_y
  _exptl_oxdiff_crystal_face_z
 -0.0006 0.0001 -1.0001 0.0062 0.0595 0.0110
 0.0006 -0.0001 1.0001 -0.0062 -0.0595 -0.0110
 -0.0005 1.0005 -0.0008 -0.2191 -0.0069 0.1601
 0.0005 -1.0005 0.0008 0.2191 0.0069 -0.1601
 -1.0004 -0.0003 0.0053 -0.1002 0.0394 -0.1352
 1.0004 0.0003 -0.0053 0.1002 -0.0394 0.1352
 -0.9998 -0.0003 1.0054 -0.1064 -0.0201 -0.1462
 0.9998 0.0003 -1.0054 0.1064 0.0201 0.1462

_exptl_transmission_factor_max     ?
_exptl_transmission_factor_min     ?
_diffrn_reflns_av_R_equivalents    0.0421
_diffrn_reflns_av_unetI/netI       0.0540
_diffrn_reflns_Laue_measured_fraction_full  0.995
_diffrn_reflns_Laue_measured_fraction_max  0.956
_diffrn_reflns_limit_h_max         10
_diffrn_reflns_limit_h_min         -9
_diffrn_reflns_limit_k_max         7
_diffrn_reflns_limit_k_min         -6
_diffrn_reflns_limit_l_max         30
_diffrn_reflns_limit_l_min         -30
_diffrn_reflns_number              8519
_diffrn_reflns_point_group_measured_fraction_full  0.995
_diffrn_reflns_point_group_measured_fraction_max  0.956
_diffrn_reflns_theta_full          67.684
_diffrn_reflns_theta_max           74.549
_diffrn_reflns_theta_min           3.488
_diffrn_ambient_environment        N~2~
_diffrn_ambient_temperature        139.99(10)
_diffrn_detector                   'Hybrid Pixel Array Detector'
_diffrn_detector_area_resol_mean   10.0000
_diffrn_detector_type              'HyPix-Arc 150'
_diffrn_measured_fraction_theta_full  0.995
_diffrn_measured_fraction_theta_max  0.956
_diffrn_measurement_details
;
List of Runs (angles in degrees, time in seconds):

  # Type    Start    End  Width  t~exp~   \w     \q     \k     \f   Frames
--------------------------------------------------------------------------
  1  \w     34.00  60.00   0.50    5.00    --   66.04 -95.00 -90.00   52
  2  \w     29.00  75.00   0.50    5.00    --   66.04 -95.00  90.00   92
  3  \w    -69.00 -29.00   0.50    5.00    --  -66.76   0.00  60.00   80
  4  \w    -77.00 -36.00   0.50    5.00    --  -66.76 125.00 -30.00   82
  5  \w    -62.00 -36.00   0.50    5.00    --  -69.34 125.00  30.00   52
  6  \w    -76.00 -27.00   0.50    5.00    --  -69.34 125.00-180.00   98
  7  \w    -95.00 -69.00   0.50    5.00    --  -69.34 125.00  30.00   52
  8  \w    -72.00 -41.00   0.50    5.00    --  -69.34   0.00   0.00   62
  9  \w     33.00  70.00   0.50    5.00    --   69.57 -95.00 -30.00   74
 10  \w     89.00 115.00   0.50    5.00    --   69.57  15.00  90.00   52
 11  \w     41.00  73.00   0.50    5.00    --   69.57  15.00  90.00   64
 12  \w     45.00  78.00   0.50    5.00    --   69.57 -95.00   0.00   66
 13  \w     32.00  64.00   0.50    5.00    --   69.57 -95.00-180.00   64
 14  \w     83.00 113.00   0.50    5.00    --   69.57  15.00 -30.00   60
 15  \w     50.00  77.00   0.50    5.00    --   69.57  15.00 -30.00   54
 16  \w     41.00  77.00   0.50    5.00    --   77.93   0.00 -60.00   72
 17  \w     98.00 123.00   0.50    5.00    --   77.93  15.00 -60.00   50
 18  \w     54.00  79.00   0.50    5.00    --   77.93  15.00 -60.00   50
 19  \w     40.00  69.00   0.50    5.00    --   77.93 -95.00 150.00   58
 20  \w     51.00  81.00   0.50    5.00    --   77.93 -95.00 -60.00   60
 21  \w     51.00  76.00   0.50    5.00    --   77.93 -95.00-180.00   50
 22  \w     57.00 116.00   0.50    5.00    --   77.93  15.00  30.00  118
 23  \w     40.00  69.00   0.50    5.00    --   77.93 -95.00  30.00   58
 24  \w     36.00  62.00   0.50    5.00    --   77.93-125.00 -30.00   52
 25  \w     41.00  67.00   0.50    5.00    --   77.93 -95.00  60.00   52
 26  \w     83.00 108.00   0.50    5.00    --   77.93   0.00 -60.00   50
;
_diffrn_measurement_device         'four-circle diffractometer'
_diffrn_measurement_device_type    'XtaLAB Synergy R, DW system, HyPix-Arc 150'
_diffrn_measurement_method         '\w scans'
_diffrn_orient_matrix_type        
 'CrysAlisPro convention (1999,Acta A55,543-557)'
_diffrn_orient_matrix_UB_11        0.1001840000
_diffrn_orient_matrix_UB_12        -0.2189385000
_diffrn_orient_matrix_UB_13        -0.0062783000
_diffrn_orient_matrix_UB_21        -0.0396811000
_diffrn_orient_matrix_UB_22        -0.0069860000
_diffrn_orient_matrix_UB_23        -0.0594585000
_diffrn_orient_matrix_UB_31        0.1350205000
_diffrn_orient_matrix_UB_32        0.1600762000
_diffrn_orient_matrix_UB_33        -0.0110769000
_diffrn_radiation_monochromator    mirror
_diffrn_radiation_probe            x-ray
_diffrn_radiation_type             'Cu K\a'
_diffrn_radiation_wavelength       1.54184
_diffrn_source                     'Rotating-anode X-ray tube'
_diffrn_source_type                'Rigaku (Cu) X-ray Source'
_reflns_Friedel_coverage           0.000
_reflns_Friedel_fraction_full      .
_reflns_Friedel_fraction_max       .
_reflns_number_gt                  1710
_reflns_number_total               2496
_reflns_special_details
;
 Reflections were merged by SHELXL according to the crystal
 class for the calculation of statistics and refinement.
 
 _reflns_Friedel_fraction is defined as the number of unique
 Friedel pairs measured divided by the number that would be
 possible theoretically, ignoring centric projections and
 systematic absences.
;
_reflns_threshold_expression       'I > 2\s(I)'
_computing_cell_refinement         'CrysAlisPro 1.171.43.135a (Rigaku OD, 2024)'
_computing_data_collection        
 'CrysAlisPro system (CCD 43.137a 64-bit (release 10-09-2024))'
_computing_data_reduction          'CrysAlisPro 1.171.43.135a (Rigaku OD, 2024)'
_computing_molecular_graphics      'Olex2 1.5 (Dolomanov et al., 2009)'
_computing_publication_material    'Olex2 1.5 (Dolomanov et al., 2009)'
_computing_structure_refinement    'ShelXL 2019/3 (Sheldrick, 2015)'
_computing_structure_solution      'ShelXT 2018/2 (Sheldrick, 2015)'
_refine_diff_density_max           0.477
_refine_diff_density_min           -0.343
_refine_diff_density_rms           0.091
_refine_ls_extinction_coef         0.0024(8)
_refine_ls_extinction_expression  
 'Fc^*^=kFc[1+0.001xFc^2^\l^3^/sin(2\q)]^-1/4^'
_refine_ls_extinction_method       'SHELXL-2019/2 (Sheldrick 2019)'
_refine_ls_goodness_of_fit_ref     1.066
_refine_ls_hydrogen_treatment      constr
_refine_ls_matrix_type             full
_refine_ls_number_parameters       174
_refine_ls_number_reflns           2496
_refine_ls_number_restraints       0
_refine_ls_R_factor_all            0.1072
_refine_ls_R_factor_gt             0.0759
_refine_ls_restrained_S_all        1.066
_refine_ls_shift/su_max            0.000
_refine_ls_shift/su_mean           0.000
_refine_ls_structure_factor_coef   Fsqd
_refine_ls_weighting_details      
 'w=1/[\s^2^(Fo^2^)+(0.0971P)^2^+4.5643P] where P=(Fo^2^+2Fc^2^)/3'
_refine_ls_weighting_scheme        calc
_refine_ls_wR_factor_gt            0.2263
_refine_ls_wR_factor_ref           0.2440
_refine_special_details            ?
_olex2_refinement_description
;
1. Fixed Uiso
 At 1.2 times of:
  All C(H) groups, All C(H,H) groups
 At 1.5 times of:
  All C(H,H,H) groups
2.a Ternary CH refined with riding coordinates:
 C5(H5)
2.b Secondary CH2 refined with riding coordinates:
 C3(H3A,H3B), C4(H4A,H4B), C6(H6A,H6B), C7(H7A,H7B)
2.c Aromatic/amide H refined with riding coordinates:
 C11(H11), C12(H12), C13(H13), C14(H14), C15(H15)
2.d Idealised Me refined as rotating group:
 C9(H9A,H9B,H9C)
;
_atom_sites_solution_hydrogens     geom
_atom_sites_solution_primary       dual
_atom_sites_solution_secondary     difmap
loop_
  _atom_site_label
  _atom_site_type_symbol
  _atom_site_fract_x
  _atom_site_fract_y
  _atom_site_fract_z
  _atom_site_U_iso_or_equiv
  _atom_site_adp_type
  _atom_site_occupancy
  _atom_site_site_symmetry_order
  _atom_site_calc_flag
  _atom_site_refinement_flags_posn
  _atom_site_refinement_flags_adp
  _atom_site_refinement_flags_occupancy
  _atom_site_disorder_assembly
  _atom_site_disorder_group
 F1 F 0.7767(3) 0.6831(4) 0.42332(11) 0.0362(7) Uani 1 1 d . . . . .
 O1 O 0.4961(4) 0.6170(6) 0.44091(14) 0.0387(9) Uani 1 1 d . . . . .
 O2 O 0.8471(4) 0.5695(5) 0.52202(13) 0.0358(8) Uani 1 1 d . . . . .
 O3 O 0.8072(3) 0.1841(5) 0.50529(11) 0.0281(7) Uani 1 1 d . . . . .
 C1 C 0.7410(5) 0.4514(7) 0.43726(19) 0.0284(10) Uani 1 1 d . . . . .
 C2 C 0.5694(5) 0.4366(8) 0.43934(18) 0.0284(10) Uani 1 1 d . . . . .
 C3 C 0.5007(5) 0.1975(8) 0.43316(17) 0.0279(10) Uani 1 1 d . . . . .
 H3A H 0.408646 0.186928 0.454152 0.034 Uiso 1 1 calc R U . . .
 H3B H 0.571950 0.075593 0.446023 0.034 Uiso 1 1 calc R U . . .
 C4 C 0.4621(5) 0.1564(8) 0.37418(17) 0.0306(10) Uani 1 1 d . . . . .
 H4A H 0.390386 0.023676 0.371339 0.037 Uiso 1 1 calc R U . . .
 H4B H 0.410638 0.298422 0.360186 0.037 Uiso 1 1 calc R U . . .
 C5 C 0.5962(5) 0.1023(7) 0.33904(17) 0.0244(9) Uani 1 1 d . . . . .
 H5 H 0.639293 -0.051814 0.350990 0.029 Uiso 1 1 calc R U . . .
 C6 C 0.7226(5) 0.2856(8) 0.34280(17) 0.0288(10) Uani 1 1 d . . . . .
 H6A H 0.679431 0.443980 0.336373 0.035 Uiso 1 1 calc R U . . .
 H6B H 0.795175 0.254044 0.314666 0.035 Uiso 1 1 calc R U . . .
 C7 C 0.8066(5) 0.2865(8) 0.39640(16) 0.0258(9) Uani 1 1 d . . . . .
 H7A H 0.806827 0.124311 0.410767 0.031 Uiso 1 1 calc R U . . .
 H7B H 0.912193 0.331947 0.390718 0.031 Uiso 1 1 calc R U . . .
 C8 C 0.8057(5) 0.4126(7) 0.49335(18) 0.0267(10) Uani 1 1 d . . . . .
 C9 C 0.8640(5) 0.1292(8) 0.55722(18) 0.0308(10) Uani 1 1 d . . . . .
 H9A H 0.865566 -0.042046 0.562031 0.046 Uiso 1 1 calc R U . . .
 H9B H 0.799352 0.200769 0.583553 0.046 Uiso 1 1 calc R U . . .
 H9C H 0.966053 0.191418 0.561545 0.046 Uiso 1 1 calc R U . . .
 C10 C 0.5344(5) 0.0676(7) 0.28304(17) 0.0256(9) Uani 1 1 d . . . . .
 C11 C 0.5505(5) 0.2336(8) 0.24333(17) 0.0301(10) Uani 1 1 d . . . . .
 H11 H 0.609598 0.370215 0.249824 0.036 Uiso 1 1 calc R U . . .
 C12 C 0.4815(5) 0.2023(8) 0.19436(18) 0.0325(10) Uani 1 1 d . . . . .
 H12 H 0.493826 0.317889 0.167712 0.039 Uiso 1 1 calc R U . . .
 C13 C 0.3951(5) 0.0061(8) 0.18368(19) 0.0321(10) Uani 1 1 d . . . . .
 H13 H 0.347414 -0.013021 0.150080 0.039 Uiso 1 1 calc R U . . .
 C14 C 0.3788(5) -0.1631(8) 0.22259(18) 0.0305(10) Uani 1 1 d . . . . .
 H14 H 0.319903 -0.299475 0.215688 0.037 Uiso 1 1 calc R U . . .
 C15 C 0.4484(5) -0.1331(8) 0.27155(18) 0.0297(10) Uani 1 1 d . . . . .
 H15 H 0.437654 -0.250870 0.297817 0.036 Uiso 1 1 calc R U . . .

loop_
  _atom_site_aniso_label
  _atom_site_aniso_U_11
  _atom_site_aniso_U_22
  _atom_site_aniso_U_33
  _atom_site_aniso_U_23
  _atom_site_aniso_U_13
  _atom_site_aniso_U_12
 F1 0.0385(15) 0.0216(13) 0.0481(17) 0.0077(12) -0.0069(12) -0.0066(11)
 O1 0.0401(19) 0.0246(17) 0.052(2) -0.0043(15) 0.0029(15) 0.0064(14)
 O2 0.0430(19) 0.0243(17) 0.0397(19) -0.0112(14) -0.0088(15) -0.0021(14)
 O3 0.0359(17) 0.0216(15) 0.0264(16) -0.0009(12) -0.0076(12) 0.0002(13)
 C1 0.032(2) 0.0146(19) 0.039(3) 0.0042(18) -0.0018(19) -0.0012(17)
 C2 0.030(2) 0.025(2) 0.030(2) -0.0005(18) 0.0000(18) 0.0006(19)
 C3 0.030(2) 0.024(2) 0.030(2) -0.0012(18) 0.0020(18) -0.0019(18)
 C4 0.029(2) 0.034(2) 0.029(2) 0.0009(19) -0.0005(18) -0.0017(19)
 C5 0.026(2) 0.021(2) 0.026(2) 0.0006(17) 0.0003(16) 0.0015(17)
 C6 0.029(2) 0.031(2) 0.027(2) 0.0018(18) -0.0009(17) -0.0016(18)
 C7 0.027(2) 0.026(2) 0.024(2) 0.0011(18) 0.0006(16) -0.0014(18)
 C8 0.025(2) 0.023(2) 0.031(2) -0.0006(18) -0.0014(17) 0.0019(17)
 C9 0.033(2) 0.029(2) 0.030(2) 0.0050(19) -0.0083(18) -0.0027(19)
 C10 0.025(2) 0.024(2) 0.027(2) -0.0011(18) -0.0020(16) 0.0048(17)
 C11 0.035(2) 0.025(2) 0.030(2) 0.0014(18) -0.0042(18) -0.0039(19)
 C12 0.041(3) 0.029(2) 0.027(2) -0.0005(19) -0.0011(19) 0.001(2)
 C13 0.033(2) 0.034(2) 0.030(2) -0.001(2) -0.0040(18) 0.003(2)
 C14 0.029(2) 0.027(2) 0.035(2) -0.0064(19) -0.0016(18) -0.0019(18)
 C15 0.031(2) 0.024(2) 0.034(3) 0.0009(19) -0.0008(18) -0.0005(18)

_geom_special_details
;
 All esds (except the esd in the dihedral angle between two l.s. planes)
 are estimated using the full covariance matrix.  The cell esds are taken
 into account individually in the estimation of esds in distances, angles
 and torsion angles; correlations between esds in cell parameters are only
 used when they are defined by crystal symmetry.  An approximate (isotropic)
 treatment of cell esds is used for estimating esds involving l.s. planes.
;
loop_
  _geom_bond_atom_site_label_1
  _geom_bond_atom_site_label_2
  _geom_bond_distance
  _geom_bond_site_symmetry_2
  _geom_bond_publ_flag
 F1 C1 1.401(5) . ?
 O1 C2 1.217(5) . ?
 O2 C8 1.203(5) . ?
 O3 C8 1.333(5) . ?
 O3 C9 1.434(5) . ?
 C1 C2 1.535(6) . ?
 C1 C7 1.523(6) . ?
 C1 C8 1.538(6) . ?
 C2 C3 1.496(6) . ?
 C3 H3A 0.9900 . ?
 C3 H3B 0.9900 . ?
 C3 C4 1.544(6) . ?
 C4 H4A 0.9900 . ?
 C4 H4B 0.9900 . ?
 C4 C5 1.538(6) . ?
 C5 H5 1.0000 . ?
 C5 C6 1.536(6) . ?
 C5 C10 1.524(6) . ?
 C6 H6A 0.9900 . ?
 C6 H6B 0.9900 . ?
 C6 C7 1.537(6) . ?
 C7 H7A 0.9900 . ?
 C7 H7B 0.9900 . ?
 C9 H9A 0.9800 . ?
 C9 H9B 0.9800 . ?
 C9 H9C 0.9800 . ?
 C10 C11 1.388(6) . ?
 C10 C15 1.401(6) . ?
 C11 H11 0.9500 . ?
 C11 C12 1.385(6) . ?
 C12 H12 0.9500 . ?
 C12 C13 1.377(6) . ?
 C13 H13 0.9500 . ?
 C13 C14 1.387(7) . ?
 C14 H14 0.9500 . ?
 C14 C15 1.386(6) . ?
 C15 H15 0.9500 . ?

loop_
  _geom_angle_atom_site_label_1
  _geom_angle_atom_site_label_2
  _geom_angle_atom_site_label_3
  _geom_angle
  _geom_angle_site_symmetry_1
  _geom_angle_site_symmetry_3
  _geom_angle_publ_flag
 C8 O3 C9 114.9(3) . . ?
 F1 C1 C2 107.0(3) . . ?
 F1 C1 C7 108.3(4) . . ?
 F1 C1 C8 106.6(3) . . ?
 C2 C1 C8 108.3(4) . . ?
 C7 C1 C2 112.8(4) . . ?
 C7 C1 C8 113.5(3) . . ?
 O1 C2 C1 119.5(4) . . ?
 O1 C2 C3 123.2(4) . . ?
 C3 C2 C1 116.9(4) . . ?
 C2 C3 H3A 109.9 . . ?
 C2 C3 H3B 109.9 . . ?
 C2 C3 C4 108.7(4) . . ?
 H3A C3 H3B 108.3 . . ?
 C4 C3 H3A 109.9 . . ?
 C4 C3 H3B 109.9 . . ?
 C3 C4 H4A 108.4 . . ?
 C3 C4 H4B 108.4 . . ?
 H4A C4 H4B 107.5 . . ?
 C5 C4 C3 115.5(4) . . ?
 C5 C4 H4A 108.4 . . ?
 C5 C4 H4B 108.4 . . ?
 C4 C5 H5 107.3 . . ?
 C6 C5 C4 114.1(4) . . ?
 C6 C5 H5 107.3 . . ?
 C10 C5 C4 107.2(3) . . ?
 C10 C5 H5 107.3 . . ?
 C10 C5 C6 113.3(4) . . ?
 C5 C6 H6A 108.9 . . ?
 C5 C6 H6B 108.9 . . ?
 C5 C6 C7 113.6(4) . . ?
 H6A C6 H6B 107.7 . . ?
 C7 C6 H6A 108.9 . . ?
 C7 C6 H6B 108.9 . . ?
 C1 C7 C6 114.6(4) . . ?
 C1 C7 H7A 108.6 . . ?
 C1 C7 H7B 108.6 . . ?
 C6 C7 H7A 108.6 . . ?
 C6 C7 H7B 108.6 . . ?
 H7A C7 H7B 107.6 . . ?
 O2 C8 O3 125.6(4) . . ?
 O2 C8 C1 123.8(4) . . ?
 O3 C8 C1 110.5(3) . . ?
 O3 C9 H9A 109.5 . . ?
 O3 C9 H9B 109.5 . . ?
 O3 C9 H9C 109.5 . . ?
 H9A C9 H9B 109.5 . . ?
 H9A C9 H9C 109.5 . . ?
 H9B C9 H9C 109.5 . . ?
 C11 C10 C5 123.1(4) . . ?
 C11 C10 C15 117.8(4) . . ?
 C15 C10 C5 118.9(4) . . ?
 C10 C11 H11 119.6 . . ?
 C12 C11 C10 120.8(4) . . ?
 C12 C11 H11 119.6 . . ?
 C11 C12 H12 119.5 . . ?
 C13 C12 C11 121.0(4) . . ?
 C13 C12 H12 119.5 . . ?
 C12 C13 H13 120.4 . . ?
 C12 C13 C14 119.2(4) . . ?
 C14 C13 H13 120.4 . . ?
 C13 C14 H14 120.0 . . ?
 C15 C14 C13 120.0(4) . . ?
 C15 C14 H14 120.0 . . ?
 C10 C15 H15 119.4 . . ?
 C14 C15 C10 121.2(4) . . ?
 C14 C15 H15 119.4 . . ?

loop_
  _geom_torsion_atom_site_label_1
  _geom_torsion_atom_site_label_2
  _geom_torsion_atom_site_label_3
  _geom_torsion_atom_site_label_4
  _geom_torsion
  _geom_torsion_site_symmetry_1
  _geom_torsion_site_symmetry_2
  _geom_torsion_site_symmetry_3
  _geom_torsion_site_symmetry_4
  _geom_torsion_publ_flag
 F1 C1 C2 O1 -15.7(6) . . . . ?
 F1 C1 C2 C3 157.6(4) . . . . ?
 F1 C1 C7 C6 -73.8(4) . . . . ?
 F1 C1 C8 O2 14.7(6) . . . . ?
 F1 C1 C8 O3 -166.0(3) . . . . ?
 O1 C2 C3 C4 80.9(5) . . . . ?
 C1 C2 C3 C4 -92.1(5) . . . . ?
 C2 C1 C7 C6 44.4(5) . . . . ?
 C2 C1 C8 O2 -100.1(5) . . . . ?
 C2 C1 C8 O3 79.2(4) . . . . ?
 C2 C3 C4 C5 75.2(5) . . . . ?
 C3 C4 C5 C6 -53.8(5) . . . . ?
 C3 C4 C5 C10 179.9(4) . . . . ?
 C4 C5 C6 C7 68.6(5) . . . . ?
 C4 C5 C10 C11 105.8(5) . . . . ?
 C4 C5 C10 C15 -69.8(5) . . . . ?
 C5 C6 C7 C1 -90.0(4) . . . . ?
 C5 C10 C11 C12 -174.5(4) . . . . ?
 C5 C10 C15 C14 174.3(4) . . . . ?
 C6 C5 C10 C11 -20.9(6) . . . . ?
 C6 C5 C10 C15 163.5(4) . . . . ?
 C7 C1 C2 O1 -134.7(4) . . . . ?
 C7 C1 C2 C3 38.6(5) . . . . ?
 C7 C1 C8 O2 133.8(4) . . . . ?
 C7 C1 C8 O3 -46.9(5) . . . . ?
 C8 C1 C2 O1 98.8(5) . . . . ?
 C8 C1 C2 C3 -87.9(5) . . . . ?
 C8 C1 C7 C6 168.2(4) . . . . ?
 C9 O3 C8 O2 0.0(6) . . . . ?
 C9 O3 C8 C1 -179.3(3) . . . . ?
 C10 C5 C6 C7 -168.4(4) . . . . ?
 C10 C11 C12 C13 0.0(7) . . . . ?
 C11 C10 C15 C14 -1.4(6) . . . . ?
 C11 C12 C13 C14 -0.6(7) . . . . ?
 C12 C13 C14 C15 0.2(7) . . . . ?
 C13 C14 C15 C10 0.8(7) . . . . ?
 C15 C10 C11 C12 1.0(6) . . . . ?

_shelx_res_file
;
TITL vg-4-062-2.res in P2(1)/n
    vg-4-062-2.res
    created by SHELXL-2019/3 at 18:54:15 on 14-Oct-2024
CELL 1.54184 8.919714 5.677725 25.345955 90 91.2484 90
ZERR 4 0.000521 0.000317 0.00183 0 0.0059 0
LATT 1
SYMM 0.5-X,0.5+Y,0.5-Z
SFAC C H O F
UNIT 60 68 12 4

L.S. 20
PLAN  5
SIZE 0.01 0.02 0.21
TEMP -133.15
CONF
wpdb -2
MORE -1
BOND $H
fmap 2
acta
OMIT -7 1 6
OMIT -2 1 11
OMIT -1 0 25
REM <olex2.extras>
REM <HklSrc "%.\\VG-4-062-2.hkl">
REM </olex2.extras>

WGHT    0.097100    4.564300
EXTI    0.002417
FVAR       0.59074
F1    4    0.776654    0.683136    0.423319    11.00000    0.03853    0.02163 =
         0.04813    0.00771   -0.00687   -0.00663
O1    3    0.496060    0.617003    0.440908    11.00000    0.04011    0.02463 =
         0.05153   -0.00434    0.00289    0.00643
O2    3    0.847122    0.569527    0.522016    11.00000    0.04301    0.02435 =
         0.03973   -0.01122   -0.00884   -0.00210
O3    3    0.807185    0.184051    0.505293    11.00000    0.03594    0.02161 =
         0.02636   -0.00090   -0.00761    0.00020
C1    1    0.741026    0.451374    0.437262    11.00000    0.03183    0.01461 =
         0.03863    0.00420   -0.00183   -0.00123
C2    1    0.569420    0.436609    0.439345    11.00000    0.02997    0.02473 =
         0.03040   -0.00054   -0.00001    0.00056
C3    1    0.500704    0.197479    0.433155    11.00000    0.03031    0.02367 =
         0.02983   -0.00121    0.00195   -0.00190
AFIX  23
H3A   2    0.408646    0.186928    0.454152    11.00000   -1.20000
H3B   2    0.571950    0.075593    0.446023    11.00000   -1.20000
AFIX   0
C4    1    0.462113    0.156367    0.374183    11.00000    0.02898    0.03413 =
         0.02851    0.00085   -0.00052   -0.00168
AFIX  23
H4A   2    0.390386    0.023676    0.371339    11.00000   -1.20000
H4B   2    0.410638    0.298422    0.360186    11.00000   -1.20000
AFIX   0
C5    1    0.596224    0.102312    0.339042    11.00000    0.02633    0.02127 =
         0.02562    0.00060    0.00030    0.00146
AFIX  13
H5    2    0.639293   -0.051814    0.350990    11.00000   -1.20000
AFIX   0
C6    1    0.722583    0.285648    0.342801    11.00000    0.02873    0.03065 =
         0.02682    0.00175   -0.00089   -0.00163
AFIX  23
H6A   2    0.679431    0.443980    0.336373    11.00000   -1.20000
H6B   2    0.795175    0.254044    0.314666    11.00000   -1.20000
AFIX   0
C7    1    0.806621    0.286452    0.396399    11.00000    0.02666    0.02642 =
         0.02422    0.00105    0.00057   -0.00144
AFIX  23
H7A   2    0.806827    0.124311    0.410767    11.00000   -1.20000
H7B   2    0.912193    0.331947    0.390718    11.00000   -1.20000
AFIX   0
C8    1    0.805673    0.412634    0.493350    11.00000    0.02521    0.02331 =
         0.03148   -0.00057   -0.00136    0.00189
C9    1    0.864041    0.129205    0.557217    11.00000    0.03275    0.02928 =
         0.03010    0.00499   -0.00834   -0.00268
AFIX 137
H9A   2    0.865566   -0.042046    0.562031    11.00000   -1.50000
H9B   2    0.799352    0.200769    0.583553    11.00000   -1.50000
H9C   2    0.966053    0.191418    0.561545    11.00000   -1.50000
AFIX   0
C10   1    0.534407    0.067643    0.283038    11.00000    0.02511    0.02424 =
         0.02720   -0.00108   -0.00203    0.00482
C11   1    0.550528    0.233609    0.243330    11.00000    0.03502    0.02476 =
         0.03028    0.00144   -0.00416   -0.00388
AFIX  43
H11   2    0.609598    0.370215    0.249824    11.00000   -1.20000
AFIX   0
C12   1    0.481465    0.202265    0.194358    11.00000    0.04102    0.02915 =
         0.02729   -0.00045   -0.00114    0.00126
AFIX  43
H12   2    0.493826    0.317889    0.167712    11.00000   -1.20000
AFIX   0
C13   1    0.395148    0.006114    0.183679    11.00000    0.03271    0.03390 =
         0.02951   -0.00100   -0.00402    0.00348
AFIX  43
H13   2    0.347414   -0.013021    0.150080    11.00000   -1.20000
AFIX   0
C14   1    0.378805   -0.163059    0.222586    11.00000    0.02928    0.02685 =
         0.03528   -0.00642   -0.00161   -0.00194
AFIX  43
H14   2    0.319903   -0.299475    0.215688    11.00000   -1.20000
AFIX   0
C15   1    0.448443   -0.133067    0.271555    11.00000    0.03106    0.02425 =
         0.03375    0.00089   -0.00080   -0.00052
AFIX  43
H15   2    0.437654   -0.250870    0.297817    11.00000   -1.20000
AFIX   0
HKLF 4


REM  vg-4-062-2.res in P2(1)/n
REM wR2 = 0.2440, GooF = S = 1.066, Restrained GooF = 1.066 for all data
REM R1 = 0.0759 for 1710 Fo > 4sig(Fo) and 0.1072 for all 2496 data
REM 174 parameters refined using 0 restraints

END

WGHT      0.0969      4.5698

REM Highest difference peak  0.477,  deepest hole -0.343,  1-sigma level  0.091
Q1    1   0.5954  0.6358  0.4659  11.00000  0.05    0.48
Q2    1   0.4298  0.6907  0.3736  11.00000  0.05    0.38
Q3    1   0.8342  0.2153  0.3632  11.00000  0.05    0.37
Q4    1   0.7981  0.6654  0.3842  11.00000  0.05    0.36
Q5    1   0.7683  0.3490  0.5377  11.00000  0.05    0.35
;
_shelx_res_checksum                64447
_shelx_hkl_file
;
   0   0   1   -0.84    0.61
   0   0  -2  769.86   33.24
   0   0  -3    0.72    1.57
   0   0  -4  902.79   39.06
   0   0  -5    0.78    2.52
   0   0  -5   -0.25    1.96
   0   0  -5    0.71    2.89
   0   0  -6  328.35   13.09
   0   0  -6  336.55   13.19
   0   0  -7    0.23    2.68
   0   0  -7    1.24    3.17
   0   0  -7    1.02    3.76
   0   0  -8  781.78   33.12
   0   0  -8  736.74   32.97
   0   0  -8  769.48   33.07
   0   0  -9   -0.03    3.10
   0   0  -9    1.48    4.44
   0   0  -9    0.03    3.71
   0   0 -10  148.23    7.27
   0   0  10  160.54    8.57
   0   0 -10  158.84    7.67
   0   0 -11   -0.22    5.02
   0   0  11    2.23    6.11
   0   0 -11    3.39    4.23
   0   0 -12  442.52   18.71
   0   0 -12  381.18   18.37
   0   0 -13    5.07    5.91
   0   0 -14 1022.70   44.94
   0   0  14 1025.49   45.06
   0   0  15    2.10    7.11
   0   0 -16  512.00   23.83
   0   0  16  540.60   24.33
   0   0 -17    5.20    6.10
   0   0  17   -0.36    7.92
   0   0  18  548.93   24.52
   0   0 -18  510.51   23.96
   0   0 -18  513.23   23.62
   0   0  19   -4.32    7.93
   0   0  19   -3.49    8.42
   0   0 -19   -0.77    6.83
   0   0 -19   -1.50    5.21
   0   0  20    1.71    8.18
   0   0  20    4.17    8.71
   0   0 -20    6.50    5.51
   0   0 -20    5.47    7.31
   0   0  21    1.25    8.73
   0   0 -21   -3.85    5.78
   0   0 -21   -1.14    7.52
   0   0  21   -1.99    9.04
   0   0 -22   50.87    8.39
   0   0 -22   49.26    6.76
   0   0 -23    1.40    8.18
   0   0 -23   14.70    6.10
   0   0  23    7.23    9.79
   0   0 -24  112.86    9.89
   0   0 -24   92.08    7.90
   0   0 -25    3.19    8.40
   0   0 -25   -2.58    5.62
   0   0 -25    4.37    6.50
   0   0  25    4.46    9.08
   0   0 -26    3.14    5.28
   0   0  26   -0.30    9.09
   0   0 -27    6.46    5.78
   0   0  27    3.23    8.08
   0   0  28   -1.66    7.93
   0   0 -28    7.55    5.64
   0   0  29    1.74    7.36
   0   0 -30   12.42    5.31
   0   1   0    1.16    1.68
   0   1   0    1.02    1.96
   0   1   1 1558.48   68.21
   0   1  -1 1583.29   68.21
   0   1  -1 1575.85   68.18
   0   1   1 1584.94   68.14
   0   1  -1 1592.77   68.27
   0   1  -2  585.51   25.28
   0   1  -2  588.84   25.23
   0   1  -2  584.81   25.15
   0   1   2  601.93   25.42
   0   1   2  569.11   25.18
   0   1   2  595.14   25.17
   0   1  -2  575.37   25.18
   0   1  -2  571.69   25.02
   0   1   3  703.59   30.98
   0   1  -3  722.67   30.89
   0   1  -3  724.24   31.02
   0   1  -3  715.84   31.00
   0   1   3  698.88   31.15
   0   1   3  704.16   30.97
   0   1   3  707.86   30.89
   0   1  -3  717.90   30.97
   0   1   4  181.35    9.08
   0  -1   4  172.94    8.41
   0   1  -4  162.68    8.53
   0   1   4  180.01    8.32
   0   1  -4  192.51    8.40
   0   1   4  173.87    8.21
   0   1   4  170.81    7.94
   0   1  -4  185.41    8.35
   0   1   5   31.02    5.09
   0   1  -5   27.96    3.08
   0   1  -5   23.90    3.68
   0   1   5   29.28    3.50
   0  -1   5   22.58    3.57
   0   1  -5   28.49    3.41
   0   1   5   28.26    2.19
   0   1   6  758.44   32.32
   0   1   6  747.30   32.10
   0   1  -6  732.89   32.37
   0   1  -6  738.15   32.25
   0   1  -6  731.19   32.31
   0   1   6  735.16   32.12
   0   1  -6  734.34   32.33
   0   1   6  775.33   32.59
   0  -1   6  735.39   32.33
   0   1   7  122.62    6.55
   0  -1  -7  125.00    6.79
   0   1  -7  123.88    6.63
   0   1   7  123.92    5.73
   0   1  -7  128.04    6.28
   0   1   7  119.49    7.54
   0  -1   7  128.63    6.70
   0   1  -7  122.52    6.84
   0   1  -8  172.67    8.73
   0   1   8  177.06    9.35
   0   1  -8  168.04    8.27
   0   1   8  183.40    8.41
   0  -1   8  167.81    9.36
   0  -1  -8  174.46    8.58
   0   1  -8  173.66    8.46
   0  -1   8  156.83    8.38
   0   1  -9  312.92   14.76
   0  -1   9  327.43   14.84
   0  -1  -9  319.88   14.83
   0   1  -9  310.37   14.91
   0   1  -9  328.96   14.68
   0   1   9  352.36   15.29
   0  -1   9  342.57   15.38
   0   1 -10  292.57   13.56
   0   1 -10  294.87   13.15
   0  -1 -10  280.11   13.32
   0   1 -10  276.36   13.22
   0  -1  10  301.81   14.03
   0   1 -11  213.26   10.84
   0  -1 -11  200.02   10.46
   0   1 -11  223.63   10.40
   0  -1  11  226.19   11.34
   0   1 -11  219.51   10.44
   0   1 -12    4.06    4.06
   0   1  12   13.16    5.67
   0  -1 -12    8.51    4.35
   0   1 -12    8.54    4.08
   0   1 -12    7.26    5.27
   0   1 -13   58.51    5.17
   0   1 -13   66.08    6.34
   0   1  13   76.95    6.57
   0  -1 -13   68.86    5.53
   0  -1  14   48.01    6.75
   0   1 -14   45.70    4.76
   0   1  14   42.81    6.41
   0  -1 -15   61.02    5.58
   0   1  15   68.63    6.97
   0  -1 -15   55.25    6.31
   0   1 -15   61.90    5.27
   0   1 -16   36.93    4.91
   0   1  16   46.78    7.04
   0   1  16   32.36    7.71
   0  -1 -16   31.19    6.36
   0   1 -16   39.06    6.38
   0  -1 -16   34.90    5.37
   0   1 -17   16.62    5.00
   0   1 -17   26.68    6.53
   0   1  17   27.14    8.02
   0  -1 -17   24.99    6.62
   0  -1 -17   14.88    5.50
   0   1  17   23.58    7.35
   0  -1 -18  113.00    8.96
   0   1 -18  118.41    8.62
   0   1  18  104.91    9.41
   0   1  18  113.25    9.87
   0   1 -18  104.53    7.21
   0   1 -19   49.79    5.97
   0  -1 -19   52.81    8.14
   0   1  19   54.72    8.50
   0   1 -19   54.60    6.45
   0   1 -19   55.56    7.80
   0   1  19   55.55    9.16
   0  -1 -20  171.47   10.85
   0   1 -20  159.72   10.98
   0   1  20  171.70   11.94
   0   1 -20  162.03    9.82
   0   1 -20  160.32    9.32
   0   1  20  164.95   11.29
   0  -1 -21    1.51    8.04
   0   1 -21    3.58    6.22
   0   1  21    7.18    8.81
   0  -1 -21   -0.13    7.72
   0   1  21   -5.44    9.72
   0   1 -21   -2.92    5.43
   0  -1 -22   47.65    8.43
   0  -1  22   47.71    9.28
   0   1  22   51.36    9.82
   0   1 -22   46.85    7.06
   0   1  22   47.74    9.71
   0  -1 -23   97.44    9.57
   0   1  23   95.80   10.39
   0   1 -23  104.24    8.34
   0  -1  23  101.51   10.45
   0  -1 -23   84.67    8.02
   0   1  23  108.55   10.57
   0   1 -24    6.72    6.69
   0  -1 -24    9.88    8.23
   0  -1  25   48.85    9.11
   0  -1 -25   53.51    8.66
   0  -1 -25   41.79    6.61
   0   1  25   50.50    9.02
   0   1  26   39.46    8.62
   0   1 -26   22.27    6.10
   0  -1 -26   36.38    6.15
   0  -1  26   28.28    8.48
   0   1  27    4.83    8.00
   0  -1 -27   -0.90    5.27
   0  -1  27    1.65    8.14
   0  -1 -27    3.03    7.64
   0  -1  28    8.87    7.10
   0  -1 -28    5.88    5.41
   0  -1 -28    5.49    4.94
   0   1 -28    5.07    5.87
   0  -1 -28   -2.19    7.53
   0  -1  29    0.58    6.35
   0   1 -29    7.80    5.43
   0  -1 -29    1.39    5.03
   0   1 -30   45.47    5.02
   0  -1 -30   23.22    4.81
   0   2   0  936.10   41.15
   0   2   0  955.19   41.11
   0   2   1   25.37    3.19
   0   2  -1   26.99    3.54
   0   2  -1   25.21    3.13
   0   2  -1   24.41    2.32
   0   2  -2  138.99    6.43
   0   2   2  132.53    7.01
   0   2  -2  144.08    6.78
   0   2  -2  127.17    6.81
   0   2  -2  151.23    7.90
   0   2   2  140.76    6.85
   0   2  -3  167.35    8.12
   0   2   3  174.29    8.32
   0   2  -3  178.17    8.98
   0   2  -3  173.76    8.16
   0   2   3  171.37    8.30
   0   2  -4   51.17    3.75
   0   2   4   49.08    3.91
   0   2  -4   50.49    3.86
   0   2   4   50.08    3.02
   0   2   4   52.80    4.22
   0   2  -4   50.50    5.06
   0   2   4   49.15    3.89
   0   2  -5  249.36   10.63
   0   2   5  210.80    9.73
   0   2   5  214.65   10.23
   0   2  -5  200.24   10.14
   0   2   5  214.56    9.94
   0   2   5  221.65   10.31
   0   2  -5  231.45   10.02
   0   2  -6  302.78   14.16
   0   2   6  305.50   14.18
   0   2  -6  327.41   14.34
   0  -2   6  311.79   14.29
   0   2   6  326.16   13.91
   0   2   6  293.63   14.16
   0   2  -6  310.36   14.32
   0   2   7   10.31    2.47
   0   2  -7    9.92    4.19
   0   2   7    9.56    3.80
   0  -2   7   14.76    4.38
   0   2  -7   12.13    4.20
   0   2   8  164.82    8.66
   0   2  -8  176.61    8.86
   0   2   8  181.16    8.00
   0   2  -8  165.32    8.78
   0   2   8  170.39    8.14
   0   2   9  577.95   24.28
   0   2  -9  560.80   23.88
   0   2   9  518.12   23.38
   0   2   9  533.62   23.35
   0   2  -9  526.08   24.02
   0   2 -10   57.32    5.60
   0   2  10   61.05    6.77
   0   2 -10   57.80    5.04
   0  -2  10   60.19    5.35
   0  -2 -10   52.90    5.55
   0   2 -11  140.22    8.23
   0  -2  11  134.55    7.98
   0   2 -11  148.39    8.01
   0  -2  12  195.48   10.36
   0   2 -12  189.77   10.05
   0   2 -12  202.79   10.23
   0   2  12  207.19   11.17
   0   2 -13  360.85   16.27
   0   2  13  371.65   17.08
   0  -2 -13  330.39   16.41
   0   2 -13  356.58   16.42
   0   2 -14   10.09    4.99
   0   2 -14    8.38    4.54
   0  -2 -14   13.25    5.09
   0   2 -14    8.51    5.27
   0   2  14   14.38    6.71
   0   2  15   49.70    7.53
   0   2 -15   50.17    5.78
   0   2 -15   50.39    5.98
   0  -2 -15   48.23    5.73
   0   2 -15   42.19    5.26
   0   2 -16    8.55    5.53
   0   2 -16   13.79    5.58
   0   2 -16   12.46    4.77
   0   2  16    7.34    7.21
   0  -2 -16    2.64    5.39
   0   2 -17   19.76    5.08
   0   2 -17   16.77    5.69
   0   2  17   11.81    8.18
   0  -2 -17   15.67    5.82
   0  -2 -17   17.13    6.83
   0   2  17    6.85    7.51
   0   2 -17   24.06    5.82
   0   2  18   14.23    8.33
   0   2 -18    4.67    5.84
   0  -2 -18   13.44    6.24
   0   2 -18    3.67    5.93
   0  -2 -18    5.72    7.06
   0   2  18   15.93    7.65
   0  -2 -19   58.17    8.16
   0  -2 -19   53.38    7.16
   0   2 -19   47.93    6.77
   0   2  19   63.96    9.24
   0   2  19   61.02    8.46
   0   2 -19   65.11    6.93
   0   2  20   45.79    9.10
   0  -2 -20   47.24    8.44
   0   2  20   39.03    8.35
   0   2 -20   48.77    6.80
   0   2  21   41.16    8.55
   0  -2 -21   51.26    9.18
   0   2  21   53.40    9.60
   0   2 -21   47.01    7.18
   0   2  22   -0.74    9.36
   0  -2 -22    9.74    8.42
   0   2 -23  231.23   12.13
   0  -2 -23  255.32   13.28
   0  -2 -23  218.76   13.01
   0   2 -24   33.76    6.56
   0  -2 -24   28.33    8.10
   0   2  24   43.14    8.57
   0  -2  24   17.03    7.52
   0   2 -25   -2.04    6.17
   0  -2  25   -2.57    7.39
   0   2  25   -0.10    7.85
   0  -2 -25    0.90    5.88
   0   2 -26   74.04    6.85
   0  -2 -26   69.81    8.09
   0  -2 -26   66.30    6.81
   0  -2 -27    4.24    6.95
   0  -2 -27    6.65    5.41
   0  -2 -28    5.66    6.64
   0  -2 -28   -3.27    4.91
   0  -2 -29   -2.43    4.15
   0  -2 -29    1.92    4.80
   0  -2 -30   15.71    4.04
   0   3   0    0.98    3.33
   0   3   0   -1.97    4.27
   0   3  -1  129.35    6.68
   0   3   1  119.34    7.00
   0   3   1  130.77    6.77
   0   3  -2   34.73    3.77
   0   3   2   46.37    4.34
   0   3   2   34.12    3.88
   0   3   2   39.41    4.54
   0   3   3  145.08    7.62
   0   3   3  152.76    7.72
   0   3   3  152.52    7.60
   0   3  -3  138.46    7.37
   0   3  -3  147.60    7.49
   0   3   3  162.68    7.96
   0   3   4    8.43    3.68
   0   3   4    6.52    3.60
   0   3  -4    5.27    3.20
   0   3   4    8.85    3.64
   0   3  -4    6.13    3.21
   0   3   5  140.58    7.44
   0   3  -5  146.91    7.19
   0   3  -5  132.05    7.21
   0   3   5  147.97    7.39
   0   3  -6  265.88   12.81
   0  -3   6  260.42   12.38
   0   3  -7  229.92   11.28
   0  -3   7  227.70   11.07
   0   3   8   15.25    3.79
   0   3  -8   15.66    4.95
   0  -3   8   19.36    4.51
   0   3   9   16.34    4.33
   0  -3   9   28.87    5.06
   0   3 -10   55.70    5.64
   0  -3  10   58.13    5.44
   0   3  10   50.13    4.87
   0  -3 -10   54.19    5.71
   0  -3 -11   -0.09    5.17
   0   3 -11    9.53    5.02
   0  -3  11    4.31    4.76
   0  -3  12   29.81    5.06
   0  -3 -12   37.70    5.56
   0   3 -12   36.74    5.45
   0  -3  13   28.81    5.47
   0  -3 -13   26.73    5.55
   0   3 -13   32.77    5.36
   0  -3 -14   46.91    6.13
   0   3 -14   54.29    5.93
   0  -3 -15   44.07    6.25
   0  -3 -16  134.19    8.75
   0  -3 -17  205.45   11.14
   0   3  17  192.03   12.17
   0  -3 -18   60.88    7.90
   0  -3 -18   48.61    6.98
   0   3  18   54.81    8.60
   0   3  19   -1.09    8.36
   0  -3 -19   -4.77    6.50
   0  -3 -19    1.54    7.45
   0   3  20    7.29    8.45
   0  -3 -20   24.72    7.85
   0  -3 -20   12.15    6.49
   0  -3 -21   11.78    7.82
   0   3  22    5.07    7.91
   0  -3 -22   14.01    8.33
   0   3  23   -0.10    7.32
   0  -3 -24    7.47    7.19
   0   3  24   -3.56    7.02
   0  -3 -24   -0.22    6.66
   0  -3 -25   14.00    6.53
   0  -3 -25   12.68    5.48
   0   3  25   14.92    5.35
   0   3  26   17.45    4.81
   0  -3 -26   19.39    5.37
   0  -3 -26   33.41    6.38
   0   3  27    3.84    3.82
   0  -3 -27   10.07    4.81
   0  -3 -27    6.11    5.82
   0  -3 -28   -1.51    5.22
   0   4   0  191.79    9.35
   0   4   0  182.62    9.58
   0   4   1   -0.69    4.14
   0   4   1   -2.50    4.10
   0   4  -1   -0.67    3.50
   0   4  -1   -1.28    4.53
   0   4  -2   99.58    6.85
   0   4   2  104.65    6.21
   0   4   2  105.51    6.42
   0   4  -3  386.81   19.08
   0   4   3  412.75   18.67
   0   4   3  416.22   18.90
   0   4   3  432.93   18.85
   0   4   4   45.10    4.47
   0   4   4   33.86    5.23
   0   4   5  274.97   13.23
   0   4   5  290.49   13.61
   0   4   6   11.02    3.53
   0   4   6   16.32    4.93
   0   4   7   44.00    4.09
   0   4   7   43.94    5.74
   0   4   8    1.92    5.35
   0  -4  -9   24.16    5.46
   0   4   9   33.27    5.84
   0   4  10   19.61    5.81
   0  -4 -10   20.01    5.47
   0  -4 -11   44.38    5.92
   0  -4 -12   14.58    5.52
   0  -4 -13   57.20    6.21
   0  -4 -14  113.68    7.90
   0  -4 -15   14.29    5.78
   0  -4 -16    2.84    5.85
   0  -4 -17  440.90   20.95
   0  -4 -17  463.06   21.39
   0  -4 -18   96.63    7.50
   0  -4 -18   96.19    8.47
   0   4  18   85.67    7.72
   0   4  19    7.23    5.73
   0  -4 -20   11.30    6.73
   0   4  20    8.47    5.67
   0   4  21   16.38    5.45
   0  -4 -21    5.80    6.88
   0   4  22    5.57    5.07
   0  -4 -22    6.18    5.97
   0   4  23   12.87    4.60
   0  -4 -23   10.15    5.64
   0  -4 -23    6.26    6.28
   0   4 -24   -0.63    3.98
   0   4  24    4.67    4.08
   0  -4 -24    9.54    5.38
   0  -4 -25    5.89    4.37
   0   4  25   11.61    3.59
   0   4 -25    1.64    3.31
   0  -4 -25   11.73    5.02
   0   5   0   -1.74    4.36
   0   5   0   -0.90    4.91
   0   5  -1   10.21    4.94
   0   5  -1   17.80    4.50
   0   5   1   16.93    4.94
   0   5  -2  130.77    7.94
   0   5  -2  127.00    7.67
   0   5   2  129.47    7.64
   0   5  -3  588.29   26.66
   0   5  -3  579.11   26.51
   0   5   3  601.60   26.48
   0   5  -4  263.06   12.66
   0   5   4  280.98   12.41
   0   5   5   10.31    4.68
   0   5   5    6.96    3.97
   0   5  -5    0.12    5.24
   0   5  -6  181.38   10.77
   0   5   6  216.17    9.97
   0   5   6  196.55   10.44
   0   5   6  201.97   10.19
   0   5   7   81.23    6.12
   0   5  -7   68.88    6.57
   0   5  -8    2.08    5.45
   0   5  -9   11.20    5.62
   0   5 -10   12.61    5.60
   0   5 -11    4.74    5.68
   0   5  11    2.63    4.74
   0   5 -12   24.06    5.88
   0   5 -12   22.70    4.39
   0   5  12   22.35    5.05
   0   5  13    4.25    4.70
   0   5 -13    9.55    4.06
   0   5 -14    4.18    3.82
   0   5  14    3.44    4.69
   0   5 -15  109.73    7.35
   0   5  15   96.87    6.76
   0  -5 -16   10.01    5.76
   0  -5 -16    1.81    3.96
   0   5 -16   14.61    5.15
   0   5  16    6.43    4.48
   0   5 -16    4.18    3.42
   0   5  17   27.41    4.49
   0   5 -17   13.07    3.25
   0   5 -17   27.45    5.06
   0  -5 -17   29.99    5.83
   0   5 -18    6.74    4.64
   0  -5 -18    6.41    5.72
   0   5  18    0.59    4.01
   0   5  19    9.05    3.81
   0  -5 -19   11.15    5.65
   0  -5 -19    6.75    4.33
   0   5 -19    2.82    4.34
   0   5 -20   56.48    5.26
   0   5  20   68.31    4.82
   0   5  21    3.63    3.14
   0   5 -21   -1.89    3.71
   0   5 -22    6.24    3.26
   0   6   0   -0.97    3.55
   0   6   1    3.41    4.21
   0   6   1    3.54    3.54
   0   6  -1    4.34    3.53
   0   6   2    1.32    3.98
   0   6  -2    2.29    3.69
   0   6   2    6.91    3.38
   0   6   3  108.04    5.84
   0   6   3   99.89    6.18
   0   6  -3   94.44    6.08
   0   6   4   18.53    3.82
   0   6   4   23.28    3.29
   0   6  -4   19.75    4.05
   0   6  -5   23.99    3.73
   0   6  -5   25.12    4.14
   0   6  -6    8.29    3.80
   0   6  -6   18.17    3.61
   0   6  -7   12.12    3.70
   0   6  -7   13.82    3.73
   0   6  -8    1.28    3.62
   0   6  -8    3.27    3.55
   0   6  -9   23.72    3.81
   0   6  -9   27.87    3.91
   0   6 -10   25.23    3.79
   0   6 -10   16.00    3.56
   0   6 -11    1.64    3.53
   0   6  11    1.25    3.03
   0   6 -11    3.46    3.28
   0   6 -12   -2.35    3.07
   0  -6 -12    1.54    3.99
   0   6  12    0.84    2.91
   0   6 -12    0.13    3.37
   0  -6 -13   10.88    4.15
   0   6  13    8.46    2.93
   0   6 -13   14.27    2.94
   0   6 -13   14.10    3.46
   0  -6 -14    7.35    4.05
   0   6 -14    0.89    2.56
   0   6 -14    4.41    3.25
   0   6 -15    5.98    3.09
   0   6 -15   -1.17    2.67
   0  -6 -15   -2.89    4.04
   0   6 -16    4.78    2.82
   0   7  -3    4.79    2.32
   0   7  -4   28.46    2.76
   1   0 -30    6.49    5.26
   1   0 -29    3.32    5.89
   1   0 -29   11.29    5.20
   1   0 -28    1.82    5.44
  -1   0  27   15.76    8.38
  -1   0  26    4.70    8.63
   1   0 -25  111.55    9.44
   1   0 -25   94.73    7.75
  -1   0  25  105.52   10.39
   1   0 -24   -9.42    7.91
   1   0 -23  127.40    8.73
   1   0 -23  133.04   10.26
  -1   0  23  148.54   11.10
  -1   0  22   -0.48    9.48
  -1   0  22   -1.64    9.04
   1   0 -22    6.94    7.56
   1   0 -22    0.83    5.41
   1   0 -21  531.91   24.68
  -1   0  21  540.86   25.15
   1   0 -21  515.73   24.08
  -1   0  21  544.42   25.64
   1   0 -20    4.04    5.15
  -1   0  20    8.39    8.76
   1   0 -20   -5.07    6.90
  -1   0  20  -10.08    9.31
   1   0 -19  139.95    9.57
   1   0 -19  148.39    8.42
  -1   0  19  159.67   10.85
  -1   0  19  141.46   11.14
  -1   0  18    0.84    8.00
  -1   0  18   -6.18    7.68
  -1   0  17  152.75   10.76
  -1   0  17  165.56   10.54
  -1   0  16   -4.47    7.08
  -1   0  16    2.12    7.10
  -1   0  15   22.89    6.63
  -1   0  15   17.69    6.82
   1   0 -14    0.57    4.43
   1   0 -14    5.97    5.65
  -1   0  14    1.14    6.52
   1   0 -13   77.63    6.23
   1   0 -13   77.95    5.53
   1   0 -13   62.37    5.21
   1   0 -12   -0.80    4.10
   1   0 -12    1.76    3.79
   1   0 -12   -0.73    4.88
   1   0 -11    6.60    3.99
   1   0 -11    5.63    3.56
   1   0 -11    6.16    4.54
   1   0 -10   -2.63    3.54
   1   0 -10   -0.88    4.19
   1   0 -10    2.16    3.75
   1   0  -9    9.01    3.66
   1   0  -9    8.44    3.38
   1   0  -9   12.42    4.02
   1   0  -8    1.86    3.62
   1   0  -8    5.92    3.45
   1   0  -7    3.41    3.15
  -1   0   7    1.32    3.13
   1   0  -7   -1.82    3.23
  -1   0   6    3.86    2.94
   1   0  -6    1.59    2.99
   1   0  -6    0.83    3.03
  -1   0   5  573.08   24.83
   1   0  -5  568.46   24.58
   1   0  -5  582.36   24.82
   1   0  -5  562.05   24.82
  -1   0   4    0.56    3.34
   1   0  -4    1.97    0.72
  -1   0   4    0.40    2.53
  -1   0   4    2.59    1.91
   1   0  -4    1.86    2.35
  -1   0   3 2320.70   99.77
   1   0  -3 2330.66   99.78
  -1   0   3 2293.33   99.79
   1   0  -3 2313.12   99.79
  -1   0   3 2302.11   99.76
   1   0  -2   -1.37    1.82
  -1   0   2    0.27    2.41
   1   0  -2   -0.72    1.84
  -1   0   2   -0.38    1.40
   1   0  -1   17.79    2.28
   1   0  -1   17.17    1.79
   1   0   0   -0.26    1.34
   1   0   0   -0.08    1.27
   1   0   1 1249.22   53.68
  -1   0  -1 1236.67   53.70
  -1   0  -1 1245.00   53.67
   1   0   1 1240.60   53.67
   1   0   1 1259.50   53.70
   1   0   1 1233.35   53.69
  -1   0  -2    0.53    2.18
   1   0   2    0.28    1.30
  -1   0  -2    1.70    1.66
   1   0   2   -0.02    1.89
  -1   0  -3  556.67   22.59
   1   0   3  553.58   22.69
  -1   0  -3  509.58   22.58
   1   0   3  512.68   22.55
   1   0   3  495.34   22.47
  -1   0  -4   -0.72    3.01
   1   0   4    3.31    2.59
  -1   0  -4    1.98    3.16
   1   0   4    0.04    4.31
  -1   0  -5 1677.50   77.32
   1   0   5 1880.09   77.22
   1   0   5 1732.86   77.38
   1   0   6    4.08    5.28
   1   0   6   -0.14    3.26
  -1   0  -6    1.57    4.05
   1   0   7 1087.11   43.89
   1   0   7  940.93   43.63
  -1   0  -7 1026.14   43.71
   1   0   8    3.09    5.91
  -1   0  -8    0.50    4.83
   1   0   9 1809.25   77.89
  -1   0  -9 1784.04   77.81
  -1   0 -10    0.99    5.24
   1   0  10    3.20    6.38
  -1   0 -11 4912.79  213.35
   1   0  11 4972.12  213.39
  -1   0 -12    1.04    5.30
  -1   0 -12    3.91    5.62
   1   0  13  240.06   12.57
  -1   0 -13  237.77   12.12
  -1   0 -13  235.87   11.96
   1   0  14    6.59    6.99
   1   0  15  104.42    8.54
  -1   0 -15   96.05    7.35
  -1   0 -16   -5.53    5.87
  -1   0 -16   -2.21    4.83
   1   0  16   -0.49    7.58
  -1   0 -17   -1.27    5.09
   1   0  17    1.77    7.73
  -1   0 -17    6.65    6.27
  -1   0 -18    2.43    6.53
  -1   0 -18    0.32    5.38
   1   0  18    5.14    8.15
  -1   0 -19   55.37    7.42
  -1   0 -19   41.88    6.12
  -1   0 -20    0.38    6.03
  -1   0 -20   -3.82    7.24
  -1   0 -21   18.81    6.35
   1   0  21   11.79    8.33
  -1   0 -21   22.05    7.88
   1   0  22   -2.28    8.76
  -1   0 -22    3.51    6.48
  -1   0 -22    1.40    8.26
   1   0  23   50.47    9.52
  -1   0 -23   57.46    9.16
  -1   0 -23   58.15    7.21
  -1   0 -24   -8.88    8.77
  -1   0 -25   34.31    7.48
   1   0  25   33.86    9.29
  -1   0 -25   23.33    6.30
  -1   0 -26   -5.27    6.04
   1   0  26    5.45    8.85
  -1   0 -27   11.32    6.56
   1   0  27   22.08    8.73
  -1   0 -28   -8.16    6.38
   1   0  28   -5.50    7.84
  -1   0 -29   -2.87    5.74
   1   0  29   -8.66    7.18
  -1   0 -29   -2.11    4.83
   1   0  30    0.58    6.54
  -1   0 -30   -4.43    4.86
   1  -1 -30   -2.73    5.19
   1   1 -30    1.21    4.66
   1   1 -29    0.60    5.37
   1   1 -28    3.02    6.00
   1  -1 -28   -0.44    4.78
   1  -1 -28    6.25    6.91
   1  -1 -27    1.55    4.65
   1   1 -27    9.18    5.77
   1   1 -27    4.91    6.33
   1  -1 -27   -7.77    7.15
  -1  -1  27   -6.92    7.10
  -1  -1  26   49.56    8.29
   1  -1 -26   51.13    5.80
   1   1 -26   44.46    6.73
  -1   1  25   16.55    8.81
   1  -1 -25   15.04    7.80
  -1  -1  25   16.67    8.59
  -1   1  25   30.98    8.87
   1  -1 -25   15.96    5.50
   1   1 -25   42.70    6.60
   1  -1 -24    6.98    8.13
  -1  -1  24   12.25    8.58
   1   1 -24   21.90    6.38
  -1  -1  23   74.08   10.15
  -1   1  23  107.72   10.79
  -1   1  23   83.64   10.16
   1  -1 -23   77.81    9.09
   1  -1 -23   78.09    7.26
  -1   1  22   79.63   10.38
  -1   1  22   70.55    9.90
   1  -1 -22   74.79    8.78
  -1  -1  22   64.79    9.64
  -1   1  21  250.02   14.52
  -1  -1  21  205.95   14.08
   1   1 -21  249.85   13.30
  -1   1  21  243.52   14.33
   1  -1 -21  249.50   13.33
   1   1 -21  235.77   12.44
   1   1 -20    9.10    5.66
   1  -1 -20   24.00    7.42
  -1   1  20   17.85    8.85
  -1  -1  20   18.62    8.42
   1   1 -20   23.19    7.08
  -1   1  20   30.82    9.10
   1   1 -19  335.16   16.48
  -1   1  19  360.22   17.99
   1   1 -19  340.43   16.94
   1  -1 -19  327.04   16.70
   1  -1 -19  373.38   17.22
  -1   1  19  367.34   17.92
   1  -1 -18    6.21    6.51
  -1   1  18    7.29    8.37
  -1  -1  18   -1.29    7.21
   1   1 -18   10.69    6.18
   1  -1 -18    5.02    5.73
  -1   1  18   -8.69    8.25
   1  -1 -17  538.87   24.57
   1   1 -17  546.19   24.18
  -1  -1  17  529.70   24.78
  -1   1  17  574.55   25.21
   1  -1 -17  520.00   24.43
   1   1 -17  537.22   24.56
   1  -1 -16  145.56    8.46
   1  -1 -16  145.02    8.74
  -1  -1  16  147.53    9.50
  -1   1  16  140.91    9.90
   1   1 -16  146.00    7.82
   1   1 -16  137.11    8.72
   1  -1 -15   46.29    6.14
  -1  -1  15   56.28    7.03
  -1   1  15   59.08    7.57
   1   1 -15   52.45    4.80
   1  -1 -15   58.98    5.52
  -1   1  14  100.06    8.11
   1   1 -14   94.35    6.59
   1   1 -14   91.03    6.93
  -1  -1  14  101.02    7.87
   1   1 -13   -2.42    5.16
  -1   1  13    7.06    6.58
   1   1 -13    0.06    4.60
   1  -1 -13   -0.85    4.64
   1   1 -13   -4.74    3.83
  -1   1  12  314.90   14.44
   1   1 -12  292.09   13.33
   1  -1 -12  289.76   13.66
   1   1 -12  269.99   13.68
   1   1 -12  291.70   13.65
   1  -1 -11    4.02    4.61
   1   1 -11    2.56    2.15
  -1  -1  11   -0.32    6.07
   1   1 -11    1.51    4.67
   1   1 -11    3.97    3.46
  -1  -1  10   29.16    5.99
   1   1 -10   26.26    3.46
   1  -1 -10   28.65    4.76
   1   1 -10   21.78    2.60
  -1   1  10   28.07    4.24
   1   1 -10   30.75    4.57
  -1   1   9    3.29    6.11
   1   1  -9    0.31    4.12
   1  -1  -9    0.69    2.64
   1   1  -9    0.06    2.81
   1   1  -9    2.05    4.29
   1   1  -9   -0.41    2.29
  -1  -1   9    1.86    5.58
  -1   1   9    4.02    3.93
   1   1  -8   78.33    5.04
   1  -1  -8   66.22    4.03
  -1   1   8   74.43    5.20
   1   1  -8   78.70    4.21
  -1   1   8   77.40    6.94
   1   1  -8   60.20    5.53
  -1  -1   8   76.07    6.15
   1   1  -7  896.95   38.54
  -1   1   7  914.26   38.78
  -1  -1   7  835.53   38.82
   1  -1  -7  890.72   38.51
  -1   1   7  901.00   38.76
   1   1  -7  873.03   38.84
   1   1  -7  886.07   38.57
   1   1  -7  887.30   38.70
  -1   1   7  918.57   39.10
  -1   1   6  456.20   19.03
  -1   1   6  403.84   18.52
  -1  -1   6  431.51   19.12
  -1   1   6  452.62   19.46
   1   1  -6  441.05   18.76
   1   1  -6  424.19   19.01
   1   1  -6  434.60   18.63
   1   1  -6  423.32   19.10
   1   1  -6  443.43   18.78
   1   1  -6  439.46   18.70
  -1  -1   6  393.98   18.87
  -1   1   6  461.28   18.95
   1   1  -5   93.75    5.13
  -1  -1   5   80.22    5.04
  -1   1   5  102.29    5.36
   1   1  -5   96.39    5.87
  -1  -1   5   98.53    5.84
  -1   1   5   94.70    6.58
   1   1  -5  101.08    4.95
   1   1  -5  105.27    5.09
   1   1  -5   96.32    5.59
   1   1  -5   93.13    5.89
   1   1  -4 1688.62   72.02
   1   1  -4 1641.49   72.13
   1   1  -4 1662.74   72.17
  -1  -1   4 1645.29   72.00
   1   1  -4 1666.38   72.13
   1   1  -4 1692.01   72.07
   1   1  -4 1684.18   72.16
  -1  -1   4 1667.28   72.02
  -1   1   4 1650.67   72.24
  -1   1   4 1677.85   72.14
   1   1  -4 1664.53   72.00
   1   1  -3   86.40    5.98
   1   1  -3   97.48    5.64
   1   1  -3   97.24    5.27
   1   1  -3  103.05    5.24
   1   1  -3  105.17    5.56
  -1  -1   3  103.69    4.80
   1   1  -3   91.47    4.74
   1   1  -3   99.21    5.12
   1   1  -3  107.13    5.70
  -1   1   3   94.61    5.33
   1   1  -3   97.44    5.54
   1  -1  -3   97.58    4.58
  -1   1   2  675.34   29.22
   1   1  -2  679.25   29.28
   1   1  -2  677.86   29.16
   1   1  -2  657.85   29.12
  -1  -1   2  672.66   29.01
   1   1  -2  672.74   29.09
   1   1  -2  676.39   29.25
   1   1  -2  659.19   29.18
   1   1  -2  672.16   29.27
   1   1  -2  627.36   29.29
   1   1  -2  675.45   29.21
   1   1  -2  691.68   29.19
   1   1  -1 2872.55  123.70
  -1   1   1 2848.72  123.70
   1   1  -1 2832.89  123.63
   1   1  -1 2868.78  123.68
   1   1  -1 2889.09  123.70
   1   1  -1 2859.59  123.65
   1   1  -1 2898.70  123.68
   1   1   0 1381.39   59.90
   1   1   0 1406.63   59.96
   1   1   0 1457.97   60.05
   1   1   0 1317.69   59.97
   1   1   0 1390.76   59.92
   1   1   0 1391.87   59.99
   1   1   0 1380.86   59.98
  -1   1  -1    3.55    3.42
   1   1   1    0.62    2.91
   1   1   1    3.41    2.73
   1   1   1   -0.71    2.14
   1   1   1   -0.84    2.73
   1   1   1   -0.84    3.78
   1   1   1   -0.64    3.09
   1   1   1    0.10    2.19
   1   1   1    1.05    2.27
   1   1   1    2.55    2.76
   1   1   2 2571.68  111.06
   1   1   2 2587.41  111.06
  -1   1  -2 2599.93  111.13
   1   1   2 2562.15  111.08
  -1   1  -2 2562.67  110.96
   1   1   2 2582.64  110.99
  -1   1  -2 2563.22  111.03
   1   1   3  115.28    5.22
  -1   1  -3  108.98    6.07
   1   1   3  115.25    5.53
  -1   1  -3  119.77    5.79
   1   1   3  119.56    6.25
  -1   1  -3  108.32    6.25
  -1  -1  -3  110.66    5.75
  -1   1  -4  700.92   31.00
   1   1   4  713.69   30.81
  -1   1  -4  703.00   30.81
   1   1   4  722.99   30.83
   1   1   4  707.69   30.68
  -1  -1  -4  713.44   30.89
  -1  -1  -5  267.58   11.25
   1   1   5  282.78   11.06
   1   1   5  274.54   11.01
  -1   1  -6  302.30   11.48
   1  -1   6  326.02   11.59
  -1   1  -6  299.01   11.39
  -1  -1  -6  322.33   11.39
   1   1   6  309.69   11.04
   1  -1   7  330.87   14.42
  -1   1  -7  310.79   14.23
  -1   1  -7  311.97   14.31
  -1  -1  -7  308.69   14.24
  -1   1  -8  715.78   33.25
  -1   1  -8  754.03   33.08
  -1  -1  -8  755.23   33.08
   1  -1   8  799.79   33.17
  -1   1  -9    8.45    5.02
  -1  -1  -9    6.65    3.94
  -1   1  -9    6.08    3.76
  -1   1 -10  843.44   37.48
  -1  -1 -10  840.88   37.32
  -1   1 -10  874.93   37.35
  -1  -1 -11  724.33   31.89
   1  -1  11  757.07   31.93
  -1   1 -11  731.16   32.07
  -1  -1 -11  687.96   31.95
  -1  -1 -12  165.46    8.93
  -1   1 -12  169.58    9.64
  -1  -1 -12  155.55    9.28
  -1   1 -13   44.83    6.31
   1   1  13   47.49    6.89
  -1   1 -13   50.43    4.99
  -1   1 -14  142.53    7.89
   1   1  14  137.16    9.31
  -1   1 -15   76.72    5.98
   1   1  15   77.39    8.00
  -1   1 -15   67.60    7.11
   1   1  15   70.78    6.91
  -1  -1 -15   71.41    6.88
   1   1  16  191.45   11.56
   1   1  16  186.09   10.74
  -1  -1 -16  182.52   10.82
  -1   1 -16  188.13   10.96
  -1   1 -16  194.77   10.09
  -1   1 -17    7.83    5.23
  -1   1 -17   13.16    6.97
   1   1  17    3.07    6.68
  -1   1 -17    6.36    5.59
  -1  -1 -17    9.21    7.10
   1   1  17   24.27    8.10
  -1   1 -18  114.15    9.16
  -1   1 -18  114.74    8.14
  -1  -1 -18  108.88    9.03
   1   1  18  121.00   10.24
  -1   1 -18  104.35    7.64
   1   1  18  107.86    8.93
  -1   1 -19  485.56   22.73
  -1  -1 -19  471.35   23.14
  -1   1 -19  512.61   22.96
  -1  -1 -19  516.55   23.32
   1   1  19  513.58   23.72
   1   1  19  474.58   23.34
  -1   1 -20  293.65   14.93
  -1   1 -20  289.06   15.27
   1   1  20  313.43   16.45
   1   1  20  326.12   16.10
  -1  -1 -20  306.17   15.69
   1   1  21   14.21    9.28
   1   1  21    6.54    8.43
  -1   1 -21    9.78    6.79
  -1   1 -21    4.14    5.95
  -1  -1 -21    8.27    7.80
  -1  -1 -21    4.61    6.41
  -1   1 -22    7.64    7.05
   1   1  22   24.80    8.80
  -1  -1 -22    3.27    6.50
  -1  -1 -22    7.23    7.98
  -1   1 -23   25.77    7.38
  -1  -1 -23   14.35    6.74
  -1  -1 -23   22.36    8.29
   1   1  23   20.84    8.91
   1  -1  24   -2.20    8.17
  -1  -1 -24   -9.60    8.13
   1   1  24   11.36    8.75
  -1   1 -24   -9.85    7.37
   1   1  25    8.90    8.22
  -1   1 -25    1.46    5.80
  -1  -1 -25   15.77    6.32
  -1  -1 -25   -0.14    8.29
   1  -1  25   -2.44    8.50
  -1  -1 -26   -3.50    6.25
   1   1  26   -2.31    8.02
  -1   1 -26    9.29    6.36
  -1   1 -26    2.19    5.49
   1  -1  26    0.27    8.41
  -1   1 -27    3.38    5.92
  -1  -1 -27    1.01    6.43
  -1   1 -27   -2.20    5.35
   1   1  27   -1.54    7.68
  -1  -1 -27   -3.44    5.98
   1  -1  27    5.62    8.15
  -1  -1 -28   10.85    5.89
   1   1  28   -5.69    7.42
   1  -1  28   -9.86    7.73
  -1  -1 -28    1.75    5.35
  -1  -1 -29    6.94    5.75
  -1   1 -29    2.19    5.17
   1  -1  29   11.52    6.73
  -1  -1 -30   16.49    5.15
   1  -2 -29   -1.05    5.87
   1  -2 -28    3.80    4.26
   1  -2 -28   12.69    6.38
   1  -2 -27    7.79    6.70
   1  -2 -27    9.19    4.73
   1   2 -27   10.90    5.45
   1   2 -26    7.39    5.82
   1  -2 -26   -1.91    5.25
  -1   2  26    0.10    7.83
   1  -2 -26    5.10    7.03
  -1   2  25    5.03    8.34
   1  -2 -25   13.90    5.39
   1   2 -25   14.38    6.32
  -1   2  24   31.35    8.95
   1   2 -24   33.71    6.50
   1   2 -24   34.58    6.92
   1  -2 -24   36.21    8.16
   1  -2 -23   47.20    8.10
   1   2 -23   30.12    7.04
   1   2 -23   53.01    6.64
   1  -2 -22    5.55    8.31
  -1   2  22    7.24    9.28
  -1   2  21   -5.93    9.14
   1  -2 -21    7.05    7.92
   1  -2 -21   -2.12    6.78
   1   2 -21    9.39    7.05
   1   2 -21   15.69    6.90
  -1   2  20   36.88    9.11
   1  -2 -20   43.53    7.16
   1   2 -20   46.69    7.21
   1  -2 -20   39.07    7.82
  -1   2  19    1.00    8.68
   1  -2 -19    3.92    6.37
  -1   2  19    5.93    8.16
   1  -2 -19    5.24    7.17
   1   2 -19   -2.82    6.47
   1   2 -18    4.80    6.25
   1  -2 -18    0.58    6.18
  -1   2  18    2.01    8.08
   1  -2 -18   11.57    6.86
   1  -2 -17    4.66    5.94
  -1   2  17    6.09    7.75
   1   2 -17    3.87    6.20
   1   2 -16   58.12    6.84
  -1   2  16   55.48    8.20
   1  -2 -16   56.54    6.37
   1   2 -15   -2.03    5.45
  -1   2  15    6.29    7.25
   1  -2 -15   -0.38    5.35
   1   2 -15    3.69    5.76
   1  -2 -14   16.14    5.28
   1   2 -14   28.62    5.42
  -1   2  14   22.20    7.19
   1   2 -14   22.04    5.68
  -1   2  13  341.03   15.70
   1   2 -13  307.08   15.69
  -1   2  13  363.56   16.64
   1   2 -13  356.40   16.07
   1  -2 -13  340.27   15.94
  -1   2  12   44.82    4.88
   1   2 -12   52.21    5.14
   1  -2 -12   48.68    5.46
  -1   2  12   43.22    7.00
   1   2 -12   35.41    5.53
   1   2 -11   21.38    5.22
   1   2 -11   23.42    5.17
  -1   2  11   27.38    6.64
   1   2 -11   23.21    4.61
  -1   2  11   26.10    4.41
   1   2 -10   55.88    5.39
  -1   2  10   56.59    4.93
   1   2 -10   58.18    5.64
  -1   2  10   62.65    6.92
   1   2 -10   53.23    4.48
  -1  -2   9   34.82    4.44
   1   2  -9   38.68    3.94
   1   2  -9   43.94    4.97
   1   2  -9   36.78    5.14
  -1   2   8   74.74    4.04
  -1  -2   8   72.78    4.97
  -1   2   8   64.84    5.20
   1   2  -8   71.48    5.94
  -1   2   7  240.84   11.51
  -1   2   7  226.21   11.31
  -1  -2   7  212.89   11.17
  -1   2   7  242.78   10.77
   1   2  -7  267.87   11.18
   1   2  -7  248.86   11.80
  -1   2   6   33.70    4.49
  -1  -2   6   25.13    3.83
   1   2  -6   32.34    4.75
  -1   2   6   27.78    3.95
   1   2  -6   27.26    5.03
  -1   2   5    9.15    3.64
   1   2  -5    5.73    1.70
  -1  -2   5    6.73    3.36
   1   2  -5    8.16    4.74
   1   2  -5    7.04    3.30
   1   2  -5    8.11    4.50
  -1  -2   4 1001.55   42.46
  -1   2   4  994.82   42.39
   1   2  -4  989.62   42.64
   1   2  -4  996.86   42.69
   1   2  -4  965.39   42.56
  -1   2   4  965.17   42.62
   1   2  -4  953.77   42.33
   1   2  -3    9.67    3.48
   1   2  -3    9.07    1.65
  -1   2   3    7.64    2.91
  -1   2   3   10.67    3.43
   1   2  -3    8.56    2.04
   1   2  -3    5.44    4.74
   1   2  -2 1112.07   48.38
   1   2  -2 1105.68   48.28
   1   2  -2 1161.76   48.64
   1   2  -2 1119.82   48.28
  -1   2   2 1123.95   48.51
   1   2  -2 1123.75   48.24
   1   2  -2 1071.19   48.46
   1   2  -1  198.61    9.69
   1   2  -1  186.89    8.34
   1   2  -1  188.12    8.79
   1   2  -1  190.93    8.45
  -1   2   1  184.30    9.02
   1   2  -1  168.67    8.94
   1   2   0  578.56   25.25
   1   2   0  586.07   25.46
   1   2   0  573.03   25.65
   1   2   0  590.22   25.30
   1   2   0  574.60   25.63
  -1   2   0  584.21   25.63
   1   2   1  147.69    6.46
   1   2   1  139.82    6.34
   1   2   1  124.64    7.19
  -1   2  -1  151.81    7.26
   1   2   1  141.94    6.95
  -1   2  -1  120.62    6.78
   1   2   1  137.00    7.38
   1   2   2  336.36   15.42
  -1   2  -2  340.91   15.42
   1   2   2  357.19   15.57
   1   2   2  338.19   15.30
   1   2   2  339.86   15.32
   1   2   2  332.26   14.99
  -1   2  -2  358.26   15.13
   1   2   3  250.81   11.19
   1   2   3  275.60   11.32
  -1   2  -3  275.12   10.91
   1   2   3  268.74   11.22
  -1   2  -3  287.97   11.88
   1   2   3  250.75   10.88
   1   2   4    3.14    3.41
   1   2   4    3.16    1.36
  -1   2  -4    5.63    4.64
   1   2   4    5.59    2.88
   1   2   4    1.89    2.46
  -1   2  -4    2.43    4.43
  -1   2  -4    4.55    2.07
   1   2   4    4.30    3.27
  -1   2  -4    6.38    2.12
   1   2   5  188.37    9.48
  -1   2  -5  168.53    8.06
   1   2   5  162.83    8.23
   1   2   5  187.80    8.46
  -1   2  -5  194.43    9.17
   1   2   5  179.03    8.29
   1   2   5  165.97    7.73
   1   2   6  164.27    8.54
  -1   2  -6  145.75    7.62
   1   2   6  142.21    6.48
   1   2   6  151.65    7.06
  -1   2  -6  148.87    8.04
  -1   2  -7  126.26    7.10
   1   2   7  134.00    7.89
  -1   2  -7  113.83    6.56
  -1  -2  -7  124.54    6.90
   1   2   7  109.60    5.87
   1   2   7  116.80    6.12
   1   2   8  133.91    7.00
  -1   2  -8  132.47    7.34
   1   2   8  137.36    6.82
   1  -2   8  141.17    7.89
  -1   2  -8  157.44    7.95
  -1  -2  -8  154.30    7.84
  -1   2  -8  152.92    8.14
  -1   2  -9  115.46    7.33
   1  -2   9  119.78    7.01
  -1  -2  -9  122.92    6.92
  -1   2  -9   98.29    6.38
   1   2   9  111.28    5.78
  -1  -2 -10    6.80    4.66
   1  -2  10    6.63    4.85
  -1   2 -10    1.30    4.98
  -1   2 -10    0.05    3.90
   1   2  10    3.79    2.85
   1   2  10    6.43    6.42
  -1  -2 -11    8.22    4.83
   1   2  11   17.13    6.49
  -1   2 -11    8.05    4.42
   1  -2  11    9.60    5.10
   1   2  12  208.18   11.07
   1  -2  12  174.87    9.99
  -1   2 -12  204.60    9.94
  -1  -2 -13   58.67    5.84
   1   2  13   65.78    7.50
  -1   2 -13   62.81    5.73
  -1   2 -13   75.04    6.26
   1  -2  13   56.87    5.95
  -1  -2 -14  121.73    8.06
  -1   2 -14  126.50    8.08
  -1   2 -14  146.30    8.48
   1   2  14  153.57    9.48
   1  -2  14  134.28    8.72
   1   2  14  132.94    9.39
  -1  -2 -15    5.04    6.11
   1   2  15   -0.43    7.24
  -1  -2 -15    5.44    5.40
  -1   2 -15    8.24    5.79
  -1   2 -15    6.17    5.32
   1   2  15    4.34    7.17
  -1   2 -16   34.65    5.68
   1   2  16   22.45    7.96
   1   2  16   32.88    7.51
  -1  -2 -16   28.82    5.98
  -1   2 -16   28.14    6.23
  -1  -2 -16   32.83    6.64
   1   2  17   10.28    7.45
  -1   2 -17    8.64    6.10
  -1   2 -17   10.70    5.50
   1   2  17    8.00    8.07
  -1  -2 -17   -0.41    6.95
  -1  -2 -17    3.75    5.93
  -1   2 -18   22.16    6.65
   1   2  18   12.03    7.64
  -1  -2 -18   20.83    7.46
   1   2  18   12.25    8.45
  -1   2 -18   15.40    5.84
  -1  -2 -19  148.30   10.70
   1   2  19  142.17   10.40
  -1   2 -19  142.60    9.69
  -1   2 -19  150.93    9.30
   1   2  19  144.36   11.27
  -1   2 -20  403.36   20.15
  -1  -2 -20  457.99   20.75
   1   2  20  417.17   20.39
  -1   2 -20  413.32   19.82
   1   2  20  406.96   20.79
  -1   2 -21   34.65    6.61
  -1  -2 -21   27.80    8.13
  -1   2 -21   34.62    7.39
  -1  -2 -21   31.63    8.57
   1   2  21   23.19    9.10
   1   2  21   45.39    8.35
   1   2  22    7.18    8.67
  -1  -2 -22   -2.54    8.37
  -1   2 -22   -4.17    6.68
  -1   2 -22   -3.60    7.40
  -1  -2 -22   -2.72    8.05
   1   2  23   23.47    7.83
  -1  -2 -23   11.44    8.04
  -1  -2 -24   20.73    6.35
   1   2  24   21.01    7.83
  -1  -2 -25   49.91    6.68
   1  -2  25   48.82    7.86
  -1  -2 -25   53.88    7.76
   1  -2  26   -0.64    7.10
  -1  -2 -26    2.88    7.26
  -1  -2 -26    2.19    5.88
  -1  -2 -27    2.27    5.62
  -1  -2 -27    5.90    7.02
   1  -2  27   10.54    6.81
  -1  -2 -28   -2.40    5.03
   1  -2  28   -7.85    6.03
  -1  -2 -29   -1.52    5.00
  -1  -2 -29    1.71    4.48
  -1  -2 -30   -0.82    4.45
   1  -3 -28   -2.08    5.07
  -1   3  27    0.90    4.18
   1  -3 -27   -0.73    4.47
   1  -3 -27    2.69    5.71
   1  -3 -26   31.77    6.33
   1  -3 -26   14.65    4.96
   1  -3 -25   59.77    7.27
  -1   3  25   60.60    7.65
   1  -3 -24    8.03    6.78
   1  -3 -24    0.89    6.89
  -1   3  24    1.49    7.57
   1  -3 -23    1.51    7.36
  -1   3  23    1.41    7.87
  -1   3  22   -1.38    7.88
   1  -3 -21   37.86    7.89
   1  -3 -21   22.28    6.83
  -1   3  20   20.33    8.53
   1  -3 -20   23.54    6.74
   1  -3 -20   32.03    7.72
   1  -3 -19    7.40    7.45
   1   3 -19    9.28    6.51
  -1   3  19    9.66    8.35
   1  -3 -19   22.66    6.62
   1   3 -18   23.14    6.50
   1  -3 -18    9.66    6.41
   1   3 -17    6.12    6.44
   1  -3 -17    7.00    6.37
   1   3 -17   13.73    6.25
   1   3 -16   36.46    6.36
   1  -3 -16   31.20    6.47
   1   3 -16   35.82    6.27
   1   3 -15   92.29    7.34
   1  -3 -15   87.07    7.48
   1   3 -15   97.83    7.51
   1  -3 -14   71.84    6.91
   1   3 -14   69.83    6.56
   1   3 -14   63.76    6.79
   1   3 -13    7.88    5.61
   1   3 -13   -1.33    5.33
  -1   3  13    5.79    4.69
   1  -3 -13    0.11    5.65
   1  -3 -12    3.92    5.59
  -1   3  12    9.95    4.64
   1   3 -12   13.09    5.49
   1   3 -12    5.80    5.29
   1   3 -11   10.31    5.24
  -1   3  11   10.84    4.50
   1   3 -11    9.99    5.50
  -1   3  10   16.05    4.42
   1   3 -10   15.09    4.98
   1   3 -10   16.97    5.39
   1   3  -9  226.44   11.48
  -1   3   9  236.17   11.38
   1   3  -9  234.66   11.75
  -1   3   8   21.77    4.42
  -1   3   8   20.79    3.92
   1   3  -8   20.95    5.35
   1   3  -7  257.43   12.45
  -1   3   7  238.99   11.86
  -1   3   6  130.04    7.46
   1   3  -6  135.42    8.05
  -1   3   5  274.15   13.59
   1   3  -5  299.86   13.39
   1   3  -5  298.76   13.98
  -1   3   5  288.58   13.59
  -1   3   4   38.50    3.66
   1   3  -4   41.94    5.86
   1   3  -4   39.56    3.98
  -1   3   4   38.20    4.43
   1   3  -3   13.21    3.59
  -1   3   3   11.69    3.60
  -1   3   3   12.37    3.87
   1   3  -3   13.30    3.02
  -1   3   2   24.59    3.78
   1   3  -2   21.42    3.62
  -1   3   2   26.64    4.16
   1   3  -2   20.70    3.01
   1   3  -1    2.41    4.52
  -1   3   1    0.73    3.91
  -1   3   1    2.87    3.81
   1   3  -1    0.74    2.26
   1   3  -1   -3.50    3.63
   1   3   0   93.76    6.23
  -1   3   0   96.07    5.57
  -1   3   0   88.02    5.96
   1   3   0  100.15    5.78
   1   3   1   65.18    5.18
   1   3   1   61.30    5.04
  -1   3  -1   60.83    4.31
  -1   3  -1   69.68    4.95
   1   3   2  908.21   38.99
   1   3   2  837.12   39.01
  -1   3  -2  942.36   39.11
   1   3   2  883.19   39.08
  -1   3  -3    7.67    3.96
   1   3   3    5.82    4.15
   1   3   3   10.70    3.34
   1   3   3    6.24    3.95
  -1   3  -4  156.68    8.23
   1   3   4  148.21    8.17
   1   3   4  167.24    8.55
   1   3   4  169.22    8.01
   1   3   5  134.93    7.56
   1   3   5  135.66    6.70
  -1   3  -5  116.21    7.15
  -1   3  -6  188.58    9.35
   1   3   6  184.27    8.94
  -1   3  -7  183.43   10.07
  -1  -3  -7  225.52   10.50
   1   3   7  211.54    9.65
   1  -3   7  204.12   10.41
   1  -3   8   27.58    5.12
   1   3   8   23.67    3.04
   1   3   9   14.67    2.91
   1  -3   9   13.51    5.04
  -1   3 -10   63.52    6.40
  -1  -3 -10   49.53    5.84
   1  -3  10   53.23    5.97
  -1  -3 -11   30.22    5.42
  -1   3 -11   32.59    5.87
   1  -3  11   30.91    5.45
  -1  -3 -12   67.41    6.16
   1  -3  12   56.78    5.91
  -1   3 -12   58.89    6.44
   1   3  13  186.78   10.76
  -1   3 -13  194.94   10.25
  -1  -3 -13  196.09   10.09
   1  -3  13  163.18    9.65
   1  -3  14   58.79    6.32
  -1   3 -14   62.96    6.55
   1   3  14   61.17    7.79
  -1  -3 -14   64.89    6.62
  -1  -3 -15   51.63    6.56
   1  -3  15   58.55    6.93
   1   3  15   55.38    7.87
  -1   3 -15   57.90    6.60
   1   3  16   29.20    7.80
  -1  -3 -16   34.11    7.21
  -1   3 -16   26.60    6.10
  -1  -3 -16   30.30    6.35
  -1  -3 -17  403.12   19.11
  -1   3 -17  383.82   18.90
  -1  -3 -17  405.23   18.94
   1   3  17  390.77   19.36
   1   3  18   18.05    8.20
  -1  -3 -18   34.24    7.66
  -1  -3 -18   20.71    6.62
   1   3  19   -1.00    8.33
  -1  -3 -19   -3.16    7.69
  -1  -3 -20   19.28    8.26
  -1  -3 -21   -9.20    8.38
   1   3  21   -0.62    7.42
  -1  -3 -21    9.82    7.41
   1   3  22   17.78    7.18
   1   3  23    8.40    5.71
  -1  -3 -23    5.61    6.59
   1   3  24    4.96    5.26
  -1  -3 -24    9.34    5.59
  -1  -3 -24    4.65    6.34
   1   3  25   -7.21    4.70
  -1  -3 -25    7.60    5.46
  -1  -3 -25   -4.67    6.07
   1   3  26    1.59    3.99
  -1  -3 -26    3.24    5.11
  -1  -3 -26    8.28    5.83
  -1  -3 -27    4.19    5.81
  -1  -3 -27    6.11    4.71
  -1   4  25   -1.63    3.51
   1  -4 -25   -2.01    4.96
   1  -4 -25   -2.49    4.10
   1  -4 -24   14.10    6.00
   1  -4 -24   12.53    5.64
  -1   4  24   13.91    4.15
   1   4 -24    0.84    3.49
   1  -4 -23    5.06    6.23
  -1   4  23   -1.63    4.56
   1   4 -23    5.45    4.00
  -1   4  23   -4.15    5.87
   1  -4 -23   -0.86    5.82
  -1   4  22   21.33    5.24
   1   4 -22   14.81    4.65
  -1   4  22   24.57    6.50
   1  -4 -22   32.16    6.89
   1  -4 -21   35.96    6.82
  -1   4  21   29.68    6.99
   1  -4 -20    4.52    6.63
   1  -4 -20   -0.66    5.51
  -1   4  20   -3.00    7.15
  -1   4  19    2.42    7.03
   1  -4 -18  100.68    7.77
  -1   4  18   80.59    8.54
   1  -4 -18  103.66    8.75
   1  -4 -17    6.57    6.23
   1  -4 -16  105.87    8.17
   1   4 -15   12.47    6.17
   1   4 -15   15.45    4.15
   1  -4 -15   19.67    6.21
   1  -4 -14   64.67    6.94
   1  -4 -13   13.73    6.23
   1  -4 -12   13.18    6.24
  -1   4  11   23.64    5.02
   1  -4 -11   35.35    6.40
  -1   4  10    2.10    4.69
  -1   4   9    2.91    4.39
  -1   4   8   36.59    4.95
  -1   4   7   45.04    5.77
  -1   4   7   44.42    5.07
  -1   4   6  223.32   10.74
  -1   4   6  214.62   10.38
  -1   4   6  196.04   11.12
  -1   4   6  221.48   10.79
  -1   4   5   64.23    5.49
   1   4  -5   53.35    6.49
  -1   4   5   61.80    5.86
  -1   4   5   68.04    4.99
  -1   4   5   72.11    5.45
   1   4  -4  363.54   17.52
   1   4  -4  396.13   18.13
  -1   4   4  401.92   17.75
  -1   4   4  383.73   17.71
  -1   4   4  389.95   17.81
  -1   4   3   52.61    5.15
   1   4  -3   45.18    4.65
   1   4  -3   56.28    6.03
  -1   4   3   60.02    5.30
  -1   4   3   62.48    4.98
   1   4  -2  217.02   11.07
   1   4  -2  204.20   10.57
  -1   4   2  231.25   10.77
   1   4  -1  106.92    6.88
  -1   4   1  110.56    6.35
   1   4  -1   91.09    6.17
   1   4  -1   97.34    6.39
  -1   4   0  185.56    9.76
   1   4   0  182.84    9.74
   1   4   0  207.43   10.06
  -1   4   0  208.15    9.89
   1   4   0  201.72   10.13
   1   4   1    6.21    4.31
   1   4   1    8.83    4.28
   1   4   1   10.78    4.37
  -1   4  -1    8.84    4.18
  -1   4  -1   10.84    3.86
  -1   4  -2  102.86    6.78
   1   4   2  118.35    6.95
   1   4   2  113.55    6.99
  -1   4  -2  120.12    7.17
   1   4   2  129.94    7.05
   1   4   3  120.46    7.31
   1   4   3  113.72    7.03
   1   4   3  136.19    7.15
   1   4   4    6.82    3.88
   1   4   4    7.96    4.55
   1   4   5    9.05    3.57
   1   4   5    9.76    4.95
   1   4   6   10.04    3.59
   1   4   6    6.38    5.02
   1  -4   6    2.38    5.10
   1   4   7    8.88    5.14
   1   4   7   -1.10    4.01
   1   4   7   -0.17    3.39
   1  -4   7   -1.61    4.91
   1  -4   8   10.40    5.02
   1   4   8   17.25    5.32
   1   4   8    9.76    3.99
   1   4   8    9.49    3.39
   1  -4   9   12.41    5.27
   1   4   9   17.18    3.89
   1   4   9   14.16    3.38
   1   4   9    9.56    5.55
   1  -4  10   48.08    5.76
   1   4  10   51.74    6.26
  -1  -4 -11    5.42    4.81
   1  -4  11   -3.94    5.20
   1   4  11    6.02    5.70
   1   4  12  262.63   12.29
  -1  -4 -12  245.18   11.57
  -1  -4 -13   13.04    5.20
   1   4  13   14.44    5.96
   1   4  14  485.07   21.99
  -1  -4 -14  460.94   21.52
  -1  -4 -15   10.75    5.47
   1   4  15    0.14    6.01
  -1  -4 -16  252.20   13.43
  -1  -4 -16  249.69   12.70
   1   4  17   83.06    7.06
  -1  -4 -17   76.71    8.03
  -1  -4 -17   74.14    6.69
  -1  -4 -18   16.80    7.35
   1   4  18   11.68    5.79
   1   4  19   26.23    5.91
  -1  -4 -20   10.12    5.96
   1   4  20   13.91    5.58
  -1  -4 -20   10.67    6.82
  -1  -4 -21    4.73    5.60
  -1  -4 -21   -2.10    6.62
   1   4  21   11.46    5.14
  -1  -4 -22   20.73    5.51
   1   4  22   10.91    4.84
  -1  -4 -22   15.67    6.44
   1   4  23   14.39    4.42
  -1  -4 -23   11.39    5.20
  -1  -4 -23   15.54    4.95
  -1  -4 -24    2.85    4.71
  -1  -4 -24    4.90    4.56
   1   4  24   -4.50    3.78
  -1  -4 -25    8.83    4.34
   1   5 -22   -2.11    2.76
   1  -5 -22   -0.80    4.54
   1  -5 -21    7.24    4.47
   1  -5 -21    4.55    5.20
   1   5 -21    5.04    3.46
  -1   5  21    4.45    2.93
   1  -5 -20   31.07    5.80
   1   5 -20   25.92    4.13
   1   5 -19   17.32    4.21
   1  -5 -19   15.12    5.78
  -1   5  19   13.59    3.84
   1  -5 -18   23.49    5.90
   1   5 -18    9.52    4.44
   1  -5 -18   16.64    4.76
  -1   5  18   13.27    4.00
   1  -5 -17    6.94    4.80
   1  -5 -17    2.10    6.06
  -1   5  17    3.58    4.23
   1   5 -17    6.34    4.64
   1   5 -16  135.90    7.81
   1   5 -16  165.72    8.77
  -1   5  16  153.29    8.53
   1  -5 -15    5.67    4.83
   1   5 -15    8.12    4.95
  -1   5  15   -0.52    4.59
   1   5 -15    6.67    3.30
  -1   5  14   27.26    4.90
   1  -5 -14   26.61    5.17
   1   5 -14   24.10    3.82
  -1   5  13   -0.45    4.68
   1   5 -13   -2.45    3.70
   1   5 -12   36.88    5.77
   1   5 -12   26.71    4.32
  -1   5  12   28.73    5.01
   1   5 -11   25.45    5.72
  -1   5  11   26.82    4.98
   1  -5 -11   23.82    5.41
   1   5 -10   38.09    5.98
   1  -5 -10   23.18    5.68
  -1   5  10   28.85    5.01
   1  -5  -9   27.92    5.65
   1   5  -9   24.42    4.83
   1   5  -9   28.93    5.79
   1   5  -8  170.23    8.95
   1  -5  -8  147.77    9.17
   1   5  -8  160.80    9.56
   1   5  -7   96.89    6.76
   1   5  -7   94.19    7.39
   1   5  -6  176.29   10.10
   1   5  -6  177.57    9.60
   1   5  -5    8.21    4.83
   1   5  -5    4.22    5.57
   1   5  -4    5.36    5.41
   1   5  -4   10.93    4.75
  -1   5   4    5.75    4.16
   1   5  -3  264.20   13.27
   1   5  -3  272.26   13.23
  -1   5   3  266.34   13.05
   1   5  -2  100.20    7.15
  -1   5   2  113.75    6.94
   1   5  -2  109.31    7.13
   1   5  -1  145.77    8.20
   1   5  -1  140.63    8.14
  -1   5   1  131.95    8.09
   1   5   0   64.84    5.62
   1   5   0   61.88    5.68
   1   5   1   31.54    4.80
   1   5   1   22.76    4.60
   1   5   2   49.53    5.14
   1   5   2   48.30    5.14
  -1   5  -3   10.95    4.51
   1   5   3   10.84    4.41
   1   5   3   18.55    4.41
  -1   5  -4   56.27    5.47
   1   5   4   57.66    5.71
   1   5   4   56.80    5.47
   1   5   4   56.47    5.08
   1   5   5  223.19   11.24
  -1   5  -5  198.55   11.26
   1   5   5  245.52   11.30
   1   5   5  224.23   11.01
  -1   5  -6   49.93    5.81
   1   5   6   64.04    5.80
   1   5   6   66.93    5.57
   1   5   6   58.17    4.91
  -1   5  -7   21.52    5.29
   1   5   7   28.43    5.15
   1   5   7   22.31    3.93
   1   5   7   25.59    4.58
  -1   5  -8  131.21    8.32
  -1   5  -9   -1.44    5.43
   1   5  10    0.12    4.67
  -1   5 -10    0.85    5.38
   1   5  11   37.85    5.07
   1   5  12    8.54    4.71
   1   5  13   47.04    5.25
   1   5  14  106.65    7.00
  -1  -5 -14  116.05    7.34
  -1  -5 -15    4.16    5.18
   1   5  15    8.86    4.50
  -1  -5 -16   50.33    5.80
   1   5  16   54.71    5.02
  -1   5 -16   36.57    4.31
  -1  -5 -17   36.84    5.47
   1   5  17   34.64    4.49
  -1  -5 -18   11.63    5.58
  -1   5 -18    7.41    4.69
   1   5  18   -1.62    4.04
  -1  -5 -19   -3.49    5.17
  -1   5 -19   -4.86    4.44
   1   5  19    0.73    3.70
  -1   5 -20    6.48    4.09
  -1  -5 -20    7.40    4.92
   1   5  20   11.25    3.51
   1   5  21    3.84    3.16
  -1   5 -21    0.06    3.66
  -1   5 -22   -4.28    3.04
   1   6 -16    1.27    2.81
   1  -6 -16    2.59    4.41
   1  -6 -15   -1.06    4.68
   1   6 -15    3.40    3.10
   1   6 -14   49.68    3.93
   1  -6 -14   54.16    5.19
   1  -6 -13    0.25    5.02
   1   6 -13   -3.10    2.55
   1   6 -13    4.77    3.02
   1   6 -13    9.06    3.54
   1   6 -12    6.91    3.39
   1   6 -12   15.07    2.87
   1   6 -12    5.35    3.53
   1   6 -11   -3.41    3.59
   1   6 -11   -3.66    3.60
   1   6 -11    0.14    2.97
   1   6 -10  110.08    6.02
   1   6 -10  109.72    6.33
   1   6  -9   28.26    3.65
   1   6  -9   32.75    4.02
   1   6  -8    4.02    3.75
   1   6  -8    0.59    3.33
   1   6  -7   45.81    4.48
   1   6  -7   43.65    4.28
   1   6  -6   -1.98    3.58
   1   6  -5   28.92    3.98
   1   6  -4   21.89    4.00
   1   6  -3   10.25    3.75
  -1   6   3    6.30    3.65
   1   6  -3    2.08    4.29
  -1   6   3    4.05    2.99
   1   6  -2    5.14    4.28
   1   6  -2    1.64    3.67
  -1   6   2    2.01    3.25
  -1   6   1   13.34    3.51
   1   6  -1    6.94    4.27
   1   6  -1    7.44    3.64
   1   6   0   23.38    3.77
  -1   6   0   24.22    3.85
   1   6   0   20.29    4.37
   1   6   1   54.90    4.55
   1   6   1   61.19    5.12
  -1   6  -1   66.45    4.78
   1   6   2   50.37    4.88
   1   6   2   49.99    4.27
  -1   6  -2   37.97    4.35
   1   6   3   59.44    4.48
  -1   6  -3   58.03    4.67
   1   6   3   57.69    4.94
  -1   6  -4   48.85    4.58
   1   6   4   47.81    4.52
   1   6   5    6.27    3.59
  -1   6  -5   10.88    3.91
   1   6   6   12.61    3.50
  -1   6  -6    7.67    3.92
   1   6   6   11.72    3.42
  -1   6  -7   15.10    3.98
   1   6   7   17.51    3.50
   1   6   8   87.36    5.28
  -1   6  -8   81.23    5.62
  -1   6  -9    0.57    3.25
   1   6   9    2.75    3.36
  -1   6  -9    7.14    3.64
  -1   6 -10    0.06    3.23
   1   6  10    0.40    3.30
  -1   6 -10    1.92    3.55
   1   6  11   -1.08    3.21
  -1   6 -11    1.95    3.51
  -1   6 -11   -4.40    3.27
   1   6  12   -4.88    3.12
  -1   6 -12   -0.21    3.27
  -1   6 -12   -2.23    3.34
  -1   6 -13    0.98    3.23
  -1   6 -13   -2.99    2.99
   1   6  13   -0.76    2.97
  -1   6 -14   14.31    3.13
  -1   6 -14   22.06    2.97
   1   6  14   19.21    2.96
  -1   6 -15    4.07    2.69
   1   7  -3   54.31    3.42
   1   7  -2   28.76    2.70
   2   0 -30   55.36    5.74
   2   0 -29   -2.14    5.71
   2   0 -29    4.63    5.10
   2   0 -28   58.17    6.35
   2   0 -28   58.86    7.00
   2   0 -27   -7.58    6.82
   2   0 -27    1.49    5.59
   2   0 -26    9.60    6.51
  -2   0  25   -1.67    8.34
   2   0 -24   73.45    8.01
  -2   0  24   69.13    9.31
  -2   0  23    2.36    9.04
   2   0 -23    7.30    7.05
  -2   0  22    1.51    8.66
  -2   0  22    2.93    8.89
   2   0 -22    0.96    6.99
   2   0 -21    3.83    6.77
  -2   0  21    2.01    8.81
  -2   0  21   -8.24    8.88
  -2   0  20  346.89   17.40
  -2   0  20  327.06   17.76
   2   0 -20  335.68   16.60
  -2   0  19   -1.08    8.70
   2   0 -19    5.98    6.45
  -2   0  19   -0.79    7.96
  -2   0  18    2.21    8.16
  -2   0  18   -1.92    7.47
  -2   0  17   -6.31    7.69
  -2   0  17    3.97    7.35
   2   0 -17   -6.80    5.58
  -2   0  16   86.71    8.72
   2   0 -16   92.85    6.46
  -2   0  15    3.42    7.19
   2   0 -15    0.23    4.68
   2   0 -14   61.14    5.49
  -2   0  14   66.28    7.45
   2   0 -14   60.14    5.60
   2   0 -14   78.82    6.14
   2   0 -13    0.32    4.39
   2   0 -13    2.27    4.73
  -2   0  13    3.39    6.61
   2   0 -13   -2.62    4.23
   2   0 -12  567.26   25.36
   2   0 -12  556.62   25.35
   2   0 -12  601.10   25.49
   2   0 -11   -1.04    4.06
   2   0 -11   -0.36    3.78
   2   0 -11   -4.75    4.14
   2   0 -11    1.80    4.02
   2   0 -10  226.23   10.93
  -2   0  10  238.86   12.02
   2   0 -10  224.85   10.91
   2   0 -10  244.68   11.08
  -2   0  10  235.90   10.92
   2   0  -9   -0.25    3.56
  -2   0   9    2.19    5.73
  -2   0   9   -0.08    3.49
   2   0  -9    1.54    3.73
  -2   0   8 2064.05   89.17
   2   0  -8 2101.96   89.19
   2   0  -8 2032.06   89.15
  -2   0   8 2051.33   89.35
  -2   0   7    0.81    3.27
  -2   0   7   -3.76    5.43
   2   0  -7   -0.75    3.46
   2   0  -7    1.70    3.52
  -2   0   6 4642.39  198.94
  -2   0   6 4585.26  198.86
   2   0  -6 4621.99  198.90
  -2   0   6 4596.30  198.88
   2   0  -5    4.44    3.31
  -2   0   5    0.17    4.55
  -2   0   5    2.79    2.54
  -2   0   5   -0.23    3.27
   2   0  -4  344.17   14.88
   2   0  -4  331.01   14.56
   2   0  -4  331.06   14.90
  -2   0   4  328.39   14.67
  -2   0   3   -2.37    2.44
   2   0  -3    0.44    1.81
   2   0  -3   -0.36    3.12
   2   0  -3    4.33    3.21
   2   0  -3    3.46    4.12
   2   0  -2 6278.07  270.63
   2   0  -2 6264.36  270.64
   2   0  -2 6303.60  270.62
  -2   0   2 6252.80  270.61
   2   0  -1    3.76    3.97
   2   0  -1    0.39    2.81
  -2   0   1    1.49    2.70
   2   0   0  233.50   10.30
   2   0   0  227.45   10.27
   2   0   0  228.12   10.18
   2   0   0  227.39   10.16
  -2   0   0  218.15   10.24
  -2   0  -1    0.67    2.78
   2   0   1    0.79    2.37
   2   0   1    1.44    1.97
   2   0   1    4.75    2.68
   2   0   1    1.15    2.28
   2   0   1   -0.02    2.35
   2   0   2  994.71   44.16
  -2   0  -2  992.25   44.17
   2   0   2 1024.20   44.12
   2   0   2 1033.08   44.16
   2   0   2 1041.49   44.09
   2   0   3    0.14    2.33
   2   0   3    1.94    2.87
  -2   0  -3   -1.04    2.93
   2   0   3   -0.91    1.86
   2   0   4    0.64    3.14
  -2   0  -4    1.41    4.26
   2   0   4   -0.41    2.46
  -2   0  -4    4.07    3.00
   2   0   4   -0.02    2.00
  -2   0  -5    1.74    4.31
   2   0   5   -0.88    3.29
   2   0   5    0.35    2.20
  -2   0  -5    1.31    3.17
   2   0   5    0.13    2.59
  -2   0  -6  268.86   12.68
  -2   0  -7   -0.78    3.56
   2   0   7   -0.94    3.31
  -2   0  -7    2.32    4.71
  -2   0  -8   98.51    5.51
  -2   0  -8  100.41    6.36
  -2   0  -9    3.40    3.80
  -2   0  -9   -3.29    5.08
  -2   0 -10  821.95   36.29
  -2   0 -10  837.33   36.44
  -2   0 -11   -1.84    5.46
  -2   0 -12 1307.17   59.01
  -2   0 -12 1393.67   58.93
  -2   0 -13   -1.62    4.38
  -2   0 -14    7.50    5.68
  -2   0 -14   18.27    4.79
  -2   0 -15   -4.56    5.98
  -2   0 -15    3.15    5.04
  -2   0 -16  167.20    9.44
  -2   0 -16  171.27   10.15
  -2   0 -17    2.49    5.44
  -2   0 -17   -1.18    6.75
  -2   0 -18    8.60    7.26
  -2   0 -18    3.07    5.94
  -2   0 -19    2.04    6.22
  -2   0 -19   -4.01    7.70
  -2   0 -20   50.97    7.12
  -2   0 -20   66.42    8.71
  -2   0 -21    6.80    8.44
  -2   0 -21   -4.10    6.57
  -2   0 -22    4.39    6.78
  -2   0 -22    9.95    8.70
  -2   0 -23    4.85    7.17
  -2   0 -23   -1.04    6.74
  -2   0 -24    3.17    7.31
   2   0  24    1.70    8.39
  -2   0 -25   -6.28    6.23
  -2   0 -25    2.98    7.31
   2   0  25   13.91    8.63
   2   0  26   97.85    9.80
  -2   0 -26  101.71    8.58
   2   0  27   10.29    8.24
  -2   0 -27    0.94    6.73
  -2   0 -28   14.27    5.75
   2   0  28   10.65    7.75
  -2   0 -28    9.92    6.50
  -2   0 -29    2.39    5.22
  -2   0 -29    0.49    5.82
   2   0  29    8.86    6.86
  -2   0 -30   81.70    6.84
   2   0  30   95.22    7.55
   2   1 -30    0.61    4.57
   2  -1 -29   12.37    4.87
   2  -1 -29    0.21    5.36
   2   1 -29    8.10    4.80
   2   1 -28   27.33    5.84
   2  -1 -28    6.55    5.94
   2  -1 -28   18.47    5.92
   2   1 -28   14.23    5.72
   2   1 -27   -6.70    6.08
   2  -1 -27    6.65    6.29
   2   1 -27    3.99    6.37
  -2   1  26   -8.37    8.07
   2  -1 -26    3.95    6.48
   2   1 -26    9.05    6.29
   2   1 -26   -4.54    6.63
   2   1 -25   12.15    7.11
  -2   1  25   26.42    8.75
   2   1 -25   36.81    6.73
   2  -1 -24   15.02    7.44
   2   1 -24   13.07    7.15
   2   1 -24   17.91    6.45
  -2   1  23   34.87    9.63
   2  -1 -23   13.28    7.59
  -2   1  22  351.56   17.38
  -2   1  22  288.20   17.46
  -2   1  21  229.88   14.42
   2  -1 -21  234.35   12.84
  -2   1  21  253.13   14.37
   2   1 -20   45.40    6.67
   2  -1 -20   27.95    6.53
  -2   1  20   34.64    9.17
   2   1 -20   32.62    6.88
  -2   1  20   41.67    9.42
   2  -1 -20   37.10    7.16
  -2  -1  19    1.83    7.69
   2   1 -19    4.68    6.23
   2  -1 -19   -0.34    5.94
   2   1 -19    7.79    6.02
  -2  -1  19   -2.05    7.19
   2  -1 -19   10.13    6.54
  -2   1  19   -0.83    8.59
  -2   1  18   22.27    8.40
   2  -1 -18   39.57    6.34
   2  -1 -18   38.07    6.01
   2   1 -18   33.30    6.22
  -2  -1  18   26.67    7.04
   2   1 -18   32.26    6.12
   2  -1 -17   20.96    5.48
  -2  -1  17   11.02    6.26
   2   1 -17   16.48    5.72
   2  -1 -17   16.59    5.76
  -2   1  17    7.76    7.94
   2   1 -17   20.14    5.60
  -2  -1  17   17.22    7.30
  -2   1  16   -3.27    7.52
  -2  -1  16    4.67    7.05
   2   1 -16   -3.81    5.30
  -2  -1  16    3.32    6.16
   2   1 -16   -1.94    5.47
   2  -1 -16    4.94    5.15
   2  -1 -16   -3.45    5.42
   2  -1 -15   63.74    5.74
  -2   1  15   50.92    7.84
   2   1 -15   62.86    5.90
  -2  -1  15   58.30    7.38
  -2   1  14   -0.19    7.18
  -2  -1  14    5.19    6.42
  -2  -1  14    2.40    5.51
   2  -1 -14    0.92    4.71
   2   1 -14    2.25    4.87
   2   1 -13  215.94   10.53
  -2   1  13  215.43   10.49
  -2   1  13  230.72   11.86
   2   1 -13  188.26   10.80
  -2   1  12    4.76    4.31
   2   1 -12    3.31    4.92
   2   1 -12    9.65    4.45
  -2   1  12    9.68    6.79
   2  -1 -12   13.11    4.89
  -2  -1  11  177.22    9.58
   2   1 -11  167.64    9.26
   2   1 -11  173.57    8.68
  -2   1  11  167.52   10.18
   2  -1 -11  171.69    9.14
   2  -1 -11  171.78    8.28
   2   1 -11  172.56    8.27
   2   1 -10  514.28   20.52
   2  -1 -10  451.26   19.96
   2   1 -10  472.33   20.01
   2   1 -10  434.31   19.78
   2   1 -10  434.83   19.74
  -2  -1  10  456.27   20.44
   2   1 -10  471.12   20.07
  -2   1   9  240.26   10.99
   2  -1  -9  236.33   10.76
   2   1  -9  262.32   11.35
   2   1  -9  238.51   10.81
   2   1  -9  219.96   10.45
   2   1  -9  227.19   10.33
   2   1  -9  246.38   11.45
  -2  -1   9  218.03   11.47
  -2   1   9  248.64   11.23
   2   1  -9  232.91   10.77
   2   1  -8   91.05    6.49
  -2  -1   8   91.67    6.27
   2   1  -8   97.56    4.78
   2   1  -8  106.46    6.08
   2   1  -8   85.07    4.65
  -2   1   8  100.90    7.57
   2   1  -8   89.47    4.44
   2   1  -8   99.37    5.15
   2   1  -8   93.72    5.39
  -2   1   8  109.80    6.12
  -2   1   8   97.64    5.61
   2   1  -7   38.63    2.96
   2   1  -6  463.26   18.33
   2   1  -6  425.88   17.71
   2   1  -6  410.01   17.45
   2   1  -6  386.87   17.41
   2   1  -6  365.60   17.31
  -2   1   6  448.26   17.89
   2   1  -6  450.85   17.92
   2   1  -6  435.60   17.59
   2   1  -6  460.35   18.05
   2   1  -5   79.73    5.08
   2   1  -5   72.69    5.30
  -2  -1   5   72.98    4.53
   2   1  -5   72.37    3.83
   2  -1  -5   80.70    4.28
   2   1  -5   78.41    5.49
   2   1  -5   80.16    6.13
  -2   1   5   83.68    4.88
   2   1  -5   74.62    4.66
   2   1  -5   73.46    5.05
   2   1  -5   68.09    4.22
   2   1  -4 1702.29   73.75
   2   1  -4 1754.69   73.89
   2   1  -4 1704.08   73.80
   2  -1  -4 1718.98   73.69
   2   1  -4 1673.56   73.80
   2   1  -4 1694.98   73.86
   2   1  -4 1735.62   73.84
  -2   1   4 1737.10   73.83
  -2  -1   4 1675.79   73.60
   2   1  -4 1711.97   73.71
   2   1  -4 1716.47   73.81
   2   1  -3  214.78    9.89
   2   1  -3  211.76   10.38
   2   1  -3  198.61    9.82
   2   1  -3  210.71    9.81
   2   1  -3  209.20    9.85
   2   1  -3  198.24   10.14
   2   1  -3  206.68    9.76
  -2   1   3  228.01    9.94
   2   1  -3  201.16    9.46
   2   1  -3  201.68    9.94
   2   1  -3  194.88    9.91
   2  -1  -3  224.78    9.51
   2   1  -2 1246.25   52.90
   2   1  -2 1206.98   52.87
   2   1  -2 1235.61   53.01
   2   1  -2 1209.18   52.84
   2   1  -2 1212.39   52.88
   2  -1  -2 1200.77   52.72
   2   1  -2 1195.74   52.89
  -2   1   2 1246.71   52.93
   2   1  -2 1207.94   52.93
   2  -1  -2 1211.40   52.76
   2   1  -2 1237.91   52.87
   2   1  -2 1223.31   52.79
   2   1  -2 1216.05   52.89
   2   1  -2 1248.04   52.91
   2   1  -2 1231.25   52.88
   2   1  -1  730.35   32.19
   2  -1  -1  741.99   32.07
   2   1  -1  737.19   32.11
   2   1  -1  736.53   32.22
   2   1  -1  759.42   32.17
   2   1  -1  728.93   32.24
   2  -1  -1  744.62   31.98
   2   1  -1  731.82   32.34
   2   1  -1  741.93   32.28
   2   1  -1  716.70   32.21
   2   1  -1  739.76   32.21
   2   1  -1  726.07   32.22
  -2   1   1  759.43   32.30
   2   1  -1  738.32   32.24
   2   1   0   76.37    4.58
   2   1   0   76.22    4.92
   2   1   0   81.14    5.17
   2   1   0   74.91    4.91
   2   1   0   73.42    4.72
   2   1   0   75.80    4.87
   2   1   0   78.12    4.87
   2   1   0   79.96    5.67
   2   1   0   82.15    4.58
   2   1   0   79.87    4.80
   2   1   0   86.13    5.07
  -2   1   0   78.51    5.83
   2   1   0   76.80    4.31
   2   1   1   25.16    3.50
   2   1   1   23.28    3.58
   2   1   1   30.21    3.37
   2   1   1   26.92    2.73
   2   1   1   26.85    2.38
   2   1   1   28.26    3.74
  -2   1  -1   29.01    4.37
   2   1   1   26.32    4.66
   2   1   1   30.32    3.82
   2   1   1   26.59    3.73
   2   1   1   24.07    4.03
   2   1   1   28.91    3.14
   2   1   2 1253.79   54.10
   2   1   2 1269.60   54.16
   2   1   2 1232.06   54.08
   2   1   2 1207.92   54.15
  -2   1  -2 1294.73   54.25
   2   1   2 1241.50   54.07
   2   1   2 1268.53   54.17
   2   1   3    0.14    2.79
  -2   1  -3    3.17    4.30
  -2   1  -3   -2.33    4.04
   2   1   3    1.18    3.50
   2   1   3    1.18    2.33
   2   1   4  145.22    7.24
   2   1   4  132.73    6.62
  -2   1  -4  137.37    7.31
   2   1   4  142.69    7.12
  -2  -1  -4  132.06    6.65
  -2   1  -4  124.25    7.20
   2   1   5    7.76    2.80
  -2  -1  -5    7.65    3.96
  -2   1  -5    9.54    4.25
  -2  -1  -5   10.26    3.29
  -2   1  -5    5.17    1.82
   2  -1   5   11.06    1.86
   2   1   5   12.99    4.97
  -2   1  -6    1.70    2.21
  -2  -1  -6    3.32    4.16
  -2  -1  -6    0.86    3.50
   2   1   6    7.31    5.82
   2  -1   6    1.43    1.95
   2  -1   7   41.69    4.96
  -2   1  -7   38.66    3.12
   2  -1   7   49.56    2.87
  -2  -1  -7   53.63    4.90
  -2   1  -7   54.55    4.72
  -2  -1  -7   56.44    4.41
  -2   1  -7   56.23    4.46
   2   1   7   57.18    6.33
  -2   1  -8    0.93    4.10
   2   1   8    2.13    6.26
  -2  -1  -8   -0.99    4.50
  -2  -1  -8    3.52    4.06
  -2   1  -8   -1.99    3.77
   2  -1   9   46.71    4.94
  -2  -1  -9   45.46    5.31
  -2   1  -9   44.33    4.84
  -2   1  -9   40.45    4.50
   2   1   9   53.28    6.62
  -2  -1 -10  107.08    7.20
  -2   1 -10   98.65    6.72
   2   1  10  111.43    8.36
   2  -1  10  118.55    6.69
  -2   1 -11  240.08   12.37
  -2  -1 -11  226.04   12.70
  -2   1 -11  240.74   12.47
  -2   1 -12   97.91    6.27
   2  -1  12   83.32    6.27
   2   1  12   95.66    7.93
  -2   1 -13   49.68    5.43
   2   1  13   39.66    7.19
   2  -1  13   60.68    5.96
   2   1  14   18.79    6.82
  -2   1 -14    9.55    4.99
  -2  -1 -14   17.74    6.41
  -2   1 -14   13.89    5.24
  -2   1 -15   35.70    5.91
   2   1  15   37.21    7.61
  -2   1 -15   38.91    5.43
  -2  -1 -15   30.48    6.47
  -2  -1 -15   33.58    6.68
  -2  -1 -16  744.59   32.44
  -2   1 -16  732.43   32.28
   2   1  16  683.08   32.56
  -2   1 -16  716.29   32.34
  -2  -1 -16  735.01   32.48
   2   1  17   97.24    8.42
  -2  -1 -17  112.53    8.57
  -2   1 -17  108.51    7.94
  -2  -1 -17  104.91    8.65
  -2   1 -17  114.81    7.63
   2   1  17   85.82    9.35
   2   1  18  134.49   10.44
  -2  -1 -18  146.00    9.90
  -2   1 -18  144.35    9.29
   2   1  18  144.22    9.66
  -2   1 -18  136.19    9.01
   2   1  19   26.01    7.58
  -2  -1 -19   23.34    7.75
  -2   1 -19   19.78    6.91
  -2   1 -19   10.54    6.25
  -2  -1 -19   22.25    6.22
  -2  -1 -20  149.79   10.94
   2   1  20  166.19   11.00
  -2   1 -20  175.26   10.62
  -2  -1 -20  154.00    9.83
  -2   1 -21    0.46    7.42
   2   1  21   -1.35    8.15
  -2  -1 -21   -2.64    8.15
  -2  -1 -21    0.14    6.43
  -2   1 -22   42.55    7.94
  -2  -1 -22   28.89    7.01
   2   1  22   47.29    8.91
  -2  -1 -22   33.38    8.58
  -2  -1 -23    6.28    6.91
  -2   1 -23    2.41    7.80
  -2  -1 -23    9.90    8.52
  -2  -1 -24   29.11    8.80
  -2   1 -24   19.40    7.87
   2   1  24   24.33    8.29
  -2   1 -24   20.44    6.50
   2   1  25   48.37    8.70
  -2  -1 -25   37.80    6.83
   2  -1  25   38.73    8.65
  -2   1 -25   36.16    6.59
   2   1  26    3.90    7.54
  -2   1 -26   13.24    6.75
   2  -1  26    8.75    8.23
  -2  -1 -26    4.25    6.32
  -2   1 -26   -3.75    6.11
  -2  -1 -26    2.29    6.64
  -2  -1 -27   23.33    6.63
  -2   1 -27   23.08    6.77
   2   1  27   25.49    7.37
  -2  -1 -27   22.21    5.99
  -2   1 -27   23.01    5.87
   2  -1  27   26.00    8.11
  -2  -1 -28   24.40    6.22
   2  -1  28   21.36    7.52
   2   1  28   28.75    7.03
  -2   1 -28   18.33    5.54
   2  -1  29   -0.18    6.89
  -2  -1 -29   12.10    5.82
  -2  -1 -30   28.99    5.43
   2  -2 -29    5.56    5.36
   2  -2 -28   42.96    6.18
   2   2 -28   43.29    5.39
   2   2 -27   -2.51    5.25
   2   2 -27    6.65    5.44
   2  -2 -27    4.13    6.18
  -2   2  27    8.39    7.28
   2  -2 -27    4.94    5.01
   2  -2 -26   28.50    6.75
   2   2 -26   36.72    6.33
  -2   2  26   41.39    8.25
   2  -2 -26   27.28    4.83
   2   2 -26   45.67    6.18
  -2   2  25   75.04    9.31
   2   2 -25   61.56    7.10
   2  -2 -25   49.15    5.65
   2   2 -25   72.36    6.91
   2  -2 -25   61.02    7.50
  -2   2  24   18.85    8.85
   2   2 -24    6.43    6.54
   2   2 -24   24.77    6.53
   2   2 -23   15.07    6.71
   2   2 -23   27.24    6.61
   2  -2 -23   14.74    7.03
   2  -2 -22   -1.32    7.55
   2   2 -21  180.17   11.29
   2  -2 -21  179.90   11.18
   2  -2 -21  168.24   10.94
  -2   2  21  179.00   12.55
   2   2 -20   13.50    7.23
   2  -2 -20   12.70    6.92
   2   2 -20   17.00    7.24
   2  -2 -20    4.70    6.55
   2   2 -19   80.36    8.25
   2  -2 -19   69.03    7.80
   2  -2 -19   85.45    7.65
   2   2 -19   86.49    8.27
   2   2 -18   20.78    6.90
   2  -2 -18   18.06    6.43
   2  -2 -18   19.78    6.65
   2   2 -18    7.64    6.36
   2   2 -18    6.73    6.82
   2   2 -17   -6.00    6.74
   2  -2 -17    6.43    6.07
   2   2 -17    0.60    6.58
   2   2 -17   -7.94    6.22
   2   2 -16   69.57    7.50
   2   2 -16   66.52    7.24
   2  -2 -16   63.91    6.74
   2   2 -16   62.57    6.89
   2   2 -15  234.46   12.41
   2  -2 -15  235.15   12.19
   2   2 -15  238.41   12.45
   2   2 -15  237.47   12.55
   2   2 -14   46.96    6.59
   2  -2 -14   49.45    6.10
   2   2 -14   41.26    6.19
  -2   2  14   41.90    5.46
   2   2 -14   47.43    6.30
   2   2 -13   46.87    6.40
  -2   2  13   51.63    5.58
   2  -2 -13   61.24    6.29
   2   2 -13   62.01    6.35
   2   2 -13   56.61    6.57
  -2   2  12   11.02    4.64
   2   2 -12    3.18    5.59
   2   2 -12    4.53    5.37
   2   2 -12    9.36    6.02
   2   2 -11   99.72    7.24
   2   2 -11   95.68    6.73
  -2   2  11   81.76    6.25
   2   2 -10  141.89    8.51
  -2   2  10  134.17    7.79
   2   2 -10  137.68    8.22
   2   2  -9   91.12    7.16
   2   2  -9  102.39    6.77
  -2   2   9   98.72    6.36
  -2   2   9   82.41    5.91
   2   2  -9   86.36    6.62
  -2   2   8   10.92    4.57
   2   2  -8   10.35    5.45
   2   2  -8    6.51    4.93
   2   2  -8   15.15    5.02
  -2   2   8    9.97    3.97
  -2   2   7  501.01   23.53
   2   2  -7  564.69   23.72
   2   2  -7  521.28   23.68
   2   2  -6    4.96    4.82
  -2   2   6    7.08    3.94
   2   2  -6    0.24    4.84
  -2   2   5   18.46    4.01
   2   2  -5   20.50    4.80
   2   2  -4  190.63    9.18
  -2   2   4  204.03    9.58
   2   2  -4  181.94    9.46
   2   2  -4  198.85    9.31
   2   2  -4  188.17    9.86
   2   2  -3   19.93    3.98
  -2   2   3   14.58    3.98
   2   2  -3   24.49    3.64
   2   2  -3   21.40    3.03
   2   2  -3   20.39    3.41
  -2   2   3   18.70    2.47
   2  -2  -3   19.77    2.13
   2   2  -2  228.26   11.21
   2   2  -2  234.00   10.71
   2   2  -2  238.14   11.60
   2   2  -2  237.26   11.05
  -2   2   2  238.92   11.18
   2   2  -2  229.00   10.80
   2   2  -2  221.90   11.01
   2   2  -2  233.07   10.81
  -2   2   1   31.76    4.30
   2   2  -1   34.56    4.11
   2   2  -1   36.87    3.62
   2   2  -1   40.23    3.57
   2   2  -1   30.55    4.11
   2   2  -1   38.87    5.39
   2   2  -1   37.50    3.74
   2   2  -1   31.41    4.05
   2   2  -1   36.15    4.44
   2   2  -1   36.60    3.68
   2   2   0   15.49    3.83
  -2   2   0   13.34    4.05
   2   2   0   12.49    3.12
   2   2   0   14.04    5.36
   2   2   0   16.58    3.22
   2   2   0   14.33    3.99
   2   2   0   10.94    3.47
   2   2   0   14.77    4.05
   2   2   1 1341.51   59.83
  -2   2  -1 1377.14   59.98
   2   2   1 1390.89   59.89
  -2  -2  -1 1374.71   59.61
   2   2   1 1370.24   59.91
   2   2   1 1403.12   59.83
   2   2   1 1382.07   59.77
   2   2   1 1396.62   59.73
   2   2   2  961.35   41.42
   2   2   2  928.61   41.59
  -2  -2  -2  966.80   41.35
   2   2   2  999.61   41.62
   2   2   2  936.90   41.54
  -2   2  -2  949.00   41.30
   2   2   2  927.78   41.68
   2   2   3 1033.80   45.46
   2   2   3 1059.97   45.71
   2   2   3 1046.76   45.53
  -2  -2  -3 1053.91   45.52
   2   2   3 1058.39   45.66
   2   2   3 1043.13   45.72
  -2   2  -3 1101.72   45.98
   2   2   4   34.28    3.89
   2   2   4   32.68    4.22
   2   2   4   33.18    2.83
   2   2   4   32.02    3.31
  -2   2  -4   29.91    5.13
  -2  -2  -4   24.36    3.44
   2   2   4   31.63    3.56
   2   2   5    4.59    3.81
   2   2   5    4.96    3.45
   2   2   5    0.75    2.90
  -2  -2  -5    1.68    3.49
   2   2   5   -0.36    4.20
   2   2   5    4.95    2.35
  -2   2  -5    2.91    4.77
   2   2   5   -1.00    3.81
   2   2   6  126.50    6.99
   2   2   6  119.91    7.23
  -2  -2  -6  118.68    6.55
   2   2   6  118.02    6.44
   2   2   6  113.82    6.13
   2   2   6  121.72    6.73
   2   2   7   82.14    5.16
   2   2   7   79.62    6.27
   2  -2   7   89.38    6.47
  -2  -2  -7   88.97    5.73
   2   2   7   99.49    6.71
   2   2   8   10.67    3.22
   2  -2   8   13.83    5.10
  -2   2  -8   12.91    4.89
   2   2   8    8.20    5.25
  -2  -2  -8   13.93    4.34
  -2  -2  -9   30.29    4.76
  -2   2  -9   24.45    5.52
  -2   2  -9   29.43    5.05
   2   2   9   24.51    3.51
   2   2   9   23.31    5.80
   2  -2   9   32.44    5.23
   2  -2  10   17.11    5.39
  -2  -2 -10   18.98    4.75
   2   2  10    6.54    6.05
  -2   2 -10   14.82    4.92
  -2  -2 -12  114.14    7.99
  -2   2 -12  117.20    7.97
  -2   2 -12  126.07    7.73
   2   2  12  131.33    8.41
   2  -2  12  128.53    8.01
   2   2  12  133.10    8.52
   2  -2  13   14.73    5.47
  -2   2 -13   16.83    5.19
  -2   2 -13   20.48    5.66
   2   2  13   21.08    6.51
  -2  -2 -13   18.93    5.52
  -2  -2 -13   14.77    5.85
   2   2  13   12.69    6.88
  -2   2 -14   17.51    5.86
   2  -2  14   22.27    5.69
  -2  -2 -14   21.77    6.32
   2   2  14   23.48    6.69
  -2   2 -14   27.26    5.57
   2   2  14   28.74    7.34
   2  -2  15   30.94    6.66
  -2  -2 -15   45.18    6.92
   2   2  15   30.00    7.58
  -2   2 -15   32.08    6.27
  -2   2 -15   27.19    5.97
   2   2  15   37.71    7.16
   2   2  16  203.75   11.80
   2   2  16  197.85   11.56
  -2  -2 -16  200.85   11.69
  -2   2 -16  196.35   11.24
  -2   2 -16  192.14   10.94
  -2  -2 -17   46.70    8.06
  -2   2 -17   47.70    7.15
   2   2  17   36.84    8.12
  -2   2 -17   40.04    6.57
   2   2  17   41.18    7.77
   2   2  18  150.01   10.10
  -2  -2 -18  132.97   10.32
  -2   2 -18  124.60    9.46
  -2  -2 -18  136.10   10.12
  -2   2 -18  125.39    8.97
   2   2  18  105.98   10.00
   2   2  19   13.65    8.29
  -2  -2 -19   24.83    8.33
  -2   2 -19   34.03    7.71
   2   2  19   21.38    7.99
  -2   2 -19   27.30    6.93
  -2  -2 -19   26.22    8.33
   2   2  20   -1.17    7.80
  -2   2 -20   -8.39    7.66
  -2  -2 -20    0.26    8.15
  -2   2 -20    2.40    6.87
  -2  -2 -20    2.66    8.19
   2   2  21   94.71    9.00
  -2  -2 -21   75.32    7.74
  -2   2 -21   82.04    8.14
  -2   2 -21   74.44    8.78
  -2  -2 -21   74.59    9.10
   2   2  22   16.42    5.68
  -2  -2 -22   24.54    8.40
   2   2  23   -4.31    7.56
   2   2  23   -0.75    5.15
  -2  -2 -23    4.65    7.99
  -2  -2 -23    2.10    6.25
  -2   2 -23   -2.01    6.28
   2   2  24   -4.38    7.30
  -2  -2 -24   -2.15    6.25
  -2   2 -24    6.26    6.07
  -2  -2 -25    3.43    6.02
  -2  -2 -25    4.18    7.13
  -2   2 -25    7.25    5.68
  -2  -2 -26   12.22    5.79
  -2  -2 -26   -2.25    7.06
   2  -2  26    1.16    7.13
   2  -2  27    1.87    6.92
  -2  -2 -27    8.47    5.60
  -2  -2 -28    5.72    5.47
   2  -2  28   11.30    6.31
  -2  -2 -28    5.90    4.88
  -2  -2 -29   13.59    4.91
   2  -3 -28    9.68    4.70
   2  -3 -27   23.15    5.62
  -2   3  26   -1.18    6.54
   2  -3 -26    1.18    4.26
   2  -3 -26   -5.12    5.97
  -2   3  25    8.14    7.24
   2  -3 -25   -2.64    6.41
   2  -3 -24   54.35    6.79
  -2   3  24   58.00    8.02
   2   3 -24   40.64    6.21
   2   3 -23    3.60    5.90
  -2   3  23    4.99    7.91
   2  -3 -23   -3.10    7.06
   2   3 -22   25.52    6.19
   2   3 -22   19.07    6.38
  -2   3  21  149.16   11.03
   2   3 -21  156.02    9.60
   2  -3 -21  158.01   10.22
   2   3 -21  152.65    9.76
   2  -3 -21  163.27    9.88
   2  -3 -20   60.08    7.83
   2   3 -20   77.87    7.44
   2   3 -20   69.55    7.21
   2  -3 -20   54.75    7.39
   2  -3 -19   48.80    7.01
   2  -3 -19   42.39    7.63
   2  -3 -18   52.86    7.24
   2   3 -18   57.76    7.32
   2   3 -18   53.23    7.29
   2   3 -17   64.11    7.46
   2  -3 -17   55.18    7.31
   2   3 -17   63.28    7.49
   2  -3 -16  143.03   10.06
   2   3 -16  158.43   10.51
   2   3 -15   11.18    6.79
   2  -3 -15    1.80    6.45
   2   3 -15    1.35    6.31
   2   3 -14    4.43    6.22
   2   3 -14    0.60    6.55
  -2   3  14    2.32    5.30
   2  -3 -14   -1.18    6.24
   2   3 -13    9.79    6.36
   2   3 -13    6.35    6.08
   2  -3 -13    5.12    6.11
   2   3 -13    0.09    3.61
  -2   3  13   -0.85    5.12
   2   3 -12    4.88    5.90
   2   3 -12    7.09    6.02
  -2   3  12    6.60    4.94
   2   3 -12    6.06    3.66
   2   3 -11   12.27    5.83
   2   3 -11   11.48    5.90
  -2   3  11    7.12    4.96
   2   3 -11    8.69    3.66
  -2   3  10   35.84    4.73
   2   3 -10   39.87    6.07
  -2   3  10   44.32    5.41
   2   3  -9    7.93    5.58
  -2   3   9    5.73    4.23
  -2   3   9    2.14    4.82
  -2   3   8   36.13    4.64
  -2   3   8   36.87    5.38
   2   3  -8   45.09    6.15
  -2   3   7  199.56   10.30
   2   3  -7  201.41   10.70
  -2   3   7  196.58   10.05
  -2   3   6   17.76    4.34
   2   3  -6   18.55    4.01
   2   3  -6   15.62    5.67
   2   3  -5  398.59   17.47
   2   3  -5  370.14   16.89
   2   3  -5  377.77   16.91
   2   3  -5  354.03   17.01
   2   3  -4  533.06   22.68
   2   3  -4  505.75   22.22
   2   3  -4  491.73   22.14
   2   3  -4  475.08   22.24
   2   3  -3  749.79   32.14
   2   3  -3  693.34   31.70
   2   3  -3  751.05   31.81
   2   3  -3  713.06   31.83
   2   3  -2   39.74    4.05
   2   3  -2   30.48    4.47
   2   3  -1    6.57    3.75
   2   3  -1    8.95    3.41
   2   3  -1    4.47    3.59
   2   3   0  258.87   12.68
   2   3   0  278.49   12.54
  -2   3  -1   34.93    4.85
   2   3   1   40.90    4.59
   2   3   1   43.39    4.11
   2   3   2   15.19    3.46
  -2   3  -2   11.42    4.27
   2   3   2   16.84    4.21
   2   3   3   13.22    3.47
   2   3   3   20.41    4.45
   2   3   4  725.80   31.50
   2   3   4  701.06   31.27
   2   3   5  278.38   13.33
   2   3   5  310.35   13.86
   2   3   6  166.17    8.51
   2   3   6  144.74    7.64
   2   3   6  151.28    7.92
   2   3   7   23.27    4.08
   2   3   7   23.90    3.82
   2   3   7   18.52    3.36
   2   3   7   19.09    5.04
   2  -3   7   25.51    5.93
   2   3   8    5.61    3.49
   2   3   8    9.27    5.06
   2  -3   8    4.27    5.44
   2   3   9   64.65    4.70
   2  -3   9   64.50    6.35
  -2   3  -9   66.05    6.61
   2   3   9   64.71    6.16
   2   3  10    2.61    3.45
   2   3  10    6.69    5.39
   2  -3  10    3.79    5.72
  -2   3 -10   11.55    5.90
   2   3  11   31.58    5.92
  -2  -3 -11   28.58    5.60
  -2   3 -11   39.14    6.29
   2  -3  11   37.10    6.22
   2  -3  12   30.83    6.23
  -2   3 -12   25.32    6.14
  -2  -3 -12   35.37    5.72
   2   3  12   24.02    5.77
  -2  -3 -13  181.60   10.55
  -2  -3 -13  185.86    9.90
   2  -3  13  150.62    9.74
   2   3  13  171.82    9.93
  -2   3 -13  164.19   10.11
   2  -3  14   -1.93    5.62
  -2  -3 -14   -0.11    6.85
  -2  -3 -14    4.25    6.08
  -2   3 -14   -3.73    6.29
   2   3  14   -0.93    6.02
   2  -3  15  200.41   11.48
  -2  -3 -15  202.85   12.11
  -2   3 -15  214.97   11.83
   2   3  15  222.87   11.65
  -2  -3 -16   -0.83    7.57
   2  -3  16    3.27    6.86
  -2   3 -16    6.50    6.73
   2   3  16    3.85    6.15
  -2  -3 -17   19.37    7.94
  -2   3 -17   27.83    6.85
   2   3  17   20.86    6.33
  -2  -3 -18  173.79   11.78
  -2   3 -18  181.32   10.77
   2   3  18  174.92   10.50
  -2  -3 -18  176.43   11.43
  -2  -3 -19   43.78    8.64
  -2  -3 -19   31.56    7.97
  -2   3 -19   40.95    7.13
   2   3  20   -2.56    5.78
  -2  -3 -20   -5.30    7.53
  -2  -3 -20   10.54    8.10
   2   3  21   -3.78    5.56
  -2  -3 -21   -0.12    7.96
  -2   3 -21   -1.53    6.23
  -2  -3 -22   16.84    5.95
   2   3  22    5.07    5.27
  -2  -3 -22    6.77    6.75
   2   3  23   -5.31    4.88
  -2  -3 -23   -4.30    5.69
  -2  -3 -23  -10.13    6.76
  -2  -3 -24    5.19    6.39
   2   3  24    1.86    4.39
  -2  -3 -24    2.53    5.58
  -2  -3 -25   17.27    5.40
   2  -3  25    6.74    5.96
  -2  -3 -25    6.92    6.07
  -2  -3 -26    5.10    4.79
   2  -3  26    4.91    5.35
  -2  -3 -27    2.64    4.75
  -2  -3 -27   -6.11    4.38
   2  -4 -25   34.64    5.25
  -2   4  24   14.95    5.22
   2  -4 -24   15.35    5.32
   2  -4 -24    5.75    5.54
  -2   4  24    3.46    3.91
   2   4 -23   19.71    3.67
   2  -4 -23   28.36    6.22
  -2   4  23   22.79    4.59
  -2   4  23   24.50    6.17
  -2   4  22    0.73    6.40
   2  -4 -22   14.29    6.37
   2   4 -22    6.47    3.85
  -2   4  21   26.00    6.78
   2  -4 -21   20.22    6.47
   2  -4 -21   17.08    5.69
   2   4 -21   14.64    4.45
  -2   4  20   42.32    7.30
   2  -4 -20   46.89    6.79
   2  -4 -20   44.05    6.25
   2   4 -20   34.04    5.08
   2   4 -19   35.42    5.35
  -2   4  19   33.27    7.36
   2   4 -18  125.72    8.68
   2   4 -17   10.63    5.73
   2  -4 -17   10.40    6.30
   2   4 -17    6.86    6.30
   2   4 -16    4.65    5.76
   2  -4 -16   -3.23    6.49
   2   4 -16    3.76    6.25
   2  -4 -15  129.69    9.05
   2  -4 -14   10.10    6.66
   2   4 -14   -4.09    6.86
   2   4 -14   -4.09    3.95
   2  -4 -13   61.38    7.51
   2   4 -13   61.67    7.49
  -2   4  13   60.75    6.05
   2   4 -13   58.29    5.30
   2  -4 -12    1.54    6.61
  -2   4  12   -3.85    5.14
   2   4 -12    7.74    6.79
   2   4 -12    1.93    4.24
   2   4 -11   16.79    6.26
   2   4 -11   10.90    6.40
   2   4 -11   11.04    4.52
  -2   4  11    6.24    5.12
  -2   4  10   64.38    6.13
   2   4 -10   70.66    7.09
   2   4 -10   65.31    5.61
   2   4  -9   -1.82    4.29
   2   4  -9    6.51    6.19
  -2   4   9    9.58    5.06
   2   4  -8   17.71    6.09
  -2   4   8   20.58    4.70
   2   4  -8   23.31    4.63
  -2   4   8   23.43    5.38
   2   4  -7   18.20    6.00
  -2   4   7    4.51    4.80
  -2   4   7   11.04    5.12
   2   4  -7   15.45    4.50
   2   4  -6   24.11    5.85
  -2   4   6   18.49    4.89
   2   4  -6   18.53    4.63
  -2   4   6   22.60    5.24
  -2   4   5  232.06   11.93
   2   4  -5  238.51   12.21
  -2   4   5  248.20   11.85
   2   4  -5  227.04   11.65
   2   4  -4  116.83    7.76
   2   4  -4  126.30    6.97
  -2   4   4  114.10    7.09
   2   4  -3    4.30    5.40
   2   4  -3   -0.95    4.28
  -2   4   3    0.12    4.42
   2   4  -3   -0.46    4.12
   2   4  -2    2.87    4.10
   2   4  -2    1.04    4.11
   2   4  -2    0.22    5.24
  -2   4   2    4.07    4.44
   2   4  -1    1.97    4.21
   2   4  -1    3.41    5.00
   2   4  -1    2.99    4.24
  -2   4   1    3.33    4.42
   2   4   0   60.62    5.63
   2   4   0   74.70    6.05
  -2   4   0   79.75    5.76
   2   4   0   79.59    5.47
   2   4   1    5.21    4.54
   2   4   1    0.09    4.37
   2   4   1    5.09    4.16
  -2   4  -1    3.55    4.40
   2   4   2   10.66    4.40
   2   4   2   10.80    4.25
  -2   4  -2    7.94    4.51
   2   4   2   10.46    4.52
  -2   4  -3   23.77    4.59
   2   4   3   30.58    4.17
   2   4   3   32.96    5.01
  -2   4  -4   11.28    4.35
   2   4   4   14.34    3.93
   2   4   4   10.73    4.84
   2   4   4   13.52    4.66
   2   4   5   10.83    3.81
   2   4   5   17.59    4.86
   2   4   5   15.29    4.58
  -2   4  -5    9.16    4.33
   2  -4   6   10.13    5.98
   2   4   6    8.39    4.37
  -2   4  -6   -1.37    4.47
   2   4   6    6.43    3.62
   2   4   6    2.63    5.11
   2   4   7   -2.94    4.33
  -2   4  -7    1.03    4.38
   2  -4   7  -11.72    5.91
   2   4   7   -2.18    5.13
   2   4   7    2.23    3.61
   2  -4   8    8.49    5.68
  -2   4  -8    6.81    4.37
   2   4   8    4.30    5.34
   2   4   8    3.10    4.08
   2   4   9   69.56    5.35
   2  -4   9   77.25    6.79
   2   4   9   81.39    6.55
   2   4  10   32.13    5.74
   2   4  10   27.28    4.27
   2  -4  10   33.54    6.16
   2   4  11   27.44    5.88
   2  -4  11   26.31    6.00
   2   4  12   77.07    6.88
   2  -4  12   67.73    6.83
  -2  -4 -13  148.61    9.33
   2   4  13  144.23    8.67
   2  -4  13  120.24    8.24
   2   4  14   16.59    5.66
  -2  -4 -14    9.16    6.78
  -2  -4 -15   27.95    7.05
   2  -4  15   33.37    6.04
   2   4  16   18.36    5.57
  -2  -4 -16   38.94    7.21
   2   4  17   30.94    5.66
  -2  -4 -17   28.48    7.65
   2   4  18   15.64    5.40
   2   4  19    2.01    5.23
  -2  -4 -19   18.50    6.76
  -2  -4 -20   25.67    6.42
   2   4  20    5.69    5.02
   2   4  21   46.58    5.06
  -2  -4 -21   18.10    5.10
  -2  -4 -22    4.35    4.72
   2   4  22    3.67    4.17
   2   4  23   71.66    5.15
  -2  -4 -23   70.06    5.74
  -2  -4 -24    6.39    4.23
   2   5 -21    9.29    2.88
   2  -5 -21   30.71    5.16
   2   5 -20    5.72    3.28
   2  -5 -20    6.25    5.21
   2   5 -19    2.57    3.64
  -2   5  19    6.39    3.31
   2  -5 -19   -3.08    5.47
   2  -5 -19    2.23    4.59
   2  -5 -18   15.30    4.68
   2  -5 -18   17.64    5.66
  -2   5  18   10.38    3.74
   2   5 -18   18.21    4.15
  -2   5  17    7.84    3.88
   2  -5 -17    6.36    6.01
   2  -5 -17    3.31    4.86
   2   5 -17   10.77    4.27
   2   5 -16    4.71    4.51
  -2   5  16    2.12    4.10
   2  -5 -16    4.86    4.97
  -2   5  15    5.41    4.28
   2   5 -15   -1.59    4.71
   2  -5 -15   -4.19    5.08
   2   5 -15    2.20    2.89
   2   5 -14   -1.79    4.82
  -2   5  14    9.73    4.52
   2  -5 -14   -0.63    5.29
   2   5 -14    2.82    3.19
  -2   5  13   -1.15    4.40
   2   5 -13    0.37    3.38
   2   5 -12   25.88    3.86
  -2   5  12   13.36    4.57
   2   5 -11   47.95    5.90
   2  -5 -11   55.34    6.81
   2   5 -11   44.65    4.43
   2   5 -10    9.91    5.46
   2  -5 -10    9.97    6.36
   2   5  -9  226.11   11.91
   2   5  -8   24.14    5.87
   2   5  -7   11.00    5.64
   2   5  -7   11.39    4.45
   2   5  -6   37.60    6.04
   2   5  -6   32.38    4.86
   2   5  -5  566.16   25.58
   2   5  -5  569.97   25.79
   2   5  -4    5.30    4.51
   2   5  -4   -2.68    5.53
  -2   5   4   -0.47    4.34
  -2   5   3    7.05    4.32
   2   5  -3    4.48    5.43
   2   5  -3   11.23    4.60
  -2   5   3    6.42    4.18
   2   5  -2   48.14    5.90
   2   5  -2   41.80    5.27
  -2   5   1   97.32    6.52
   2   5  -1  111.25    7.11
   2   5  -1  102.83    6.72
   2   5  -1   98.31    6.59
   2   5   0   33.60    4.95
   2   5   0   43.21    4.97
   2   5   1    5.17    5.32
   2   5   1    0.72    4.29
   2   5   1    1.30    4.43
   2   5   2  316.99   14.62
   2   5   2  319.98   14.38
   2   5   3    7.98    4.73
   2   5   3   11.13    4.42
   2   5   3   10.48    5.15
   2   5   4   49.86    5.46
   2   5   4   47.67    4.92
   2   5   4   53.97    5.73
   2   5   5  145.38    8.14
   2   5   5  129.58    7.63
   2   5   5  135.76    7.95
   2   5   6    4.87    4.67
   2   5   7  254.97   11.43
   2  -5   7  235.67   11.59
  -2   5  -8    0.65    4.80
   2   5   8   -3.96    4.32
   2   5   9  125.38    7.56
   2   5  10   36.49    5.04
   2   5  11    1.78    4.58
   2   5  12    2.60    4.54
   2   5  13   24.81    4.83
   2   5  13   23.97    3.62
   2   5  14    4.99    3.31
   2   5  14   -1.51    4.51
   2   5  15   45.13    3.96
  -2  -5 -15   35.51    4.92
   2   5  15   48.72    4.96
  -2  -5 -16   39.07    5.10
   2   5  16   51.93    4.11
   2   5  17   10.94    4.05
  -2  -5 -17    8.03    4.19
   2   5  17    9.93    3.09
   2   5  18   11.60    3.00
  -2   5 -18    9.88    3.12
   2   5  18   15.04    3.85
  -2  -5 -18    2.76    2.97
   2   5  19    2.61    3.49
  -2   5 -19    0.43    4.11
   2   5  19    2.81    2.74
  -2   5 -20    0.67    3.75
   2   5  20    2.27    3.20
  -2   5 -21    6.64    3.27
   2  -6 -15    9.95    4.26
   2  -6 -14   -2.08    4.73
   2   6 -13    8.85    2.72
   2  -6 -13   14.83    3.77
   2   6 -12   16.22    3.54
   2   6 -12   14.89    3.18
   2  -6 -12   15.78    4.11
   2   6 -12   13.95    2.62
   2   6 -11   13.22    3.30
   2   6 -11    9.73    3.58
   2  -6 -11   12.16    4.12
   2   6 -11    2.82    2.71
   2   6 -10   -2.11    3.45
   2  -6 -10    3.60    4.24
   2   6 -10    0.26    2.81
   2  -6  -9    6.07    4.33
   2   6  -9    5.97    2.98
   2   6  -9    3.40    3.68
   2   6  -8   22.89    4.04
   2  -6  -8   29.69    4.67
   2   6  -8   26.94    3.45
   2  -6  -7    8.18    4.76
   2   6  -7   22.32    3.43
   2   6  -7   14.90    4.04
   2   6  -6   18.94    4.11
   2   6  -6   11.41    3.42
   2   6  -5    6.56    4.09
   2   6  -5    6.13    3.45
   2   6  -4   -1.56    4.17
   2   6  -4    1.75    3.47
   2   6  -3   22.50    4.42
   2   6  -3   28.11    3.85
   2   6  -2   10.40    4.46
   2   6  -2   18.40    3.71
   2   6  -1   16.13    4.33
   2   6  -1   18.89    3.77
  -2   6   1   14.26    3.29
  -2   6   0    5.92    3.30
   2   6   0    8.57    4.25
   2   6   0   10.04    3.60
   2   6   1   84.53    5.86
   2   6   1   91.04    5.43
  -2   6  -1   80.05    5.41
   2   6   2    1.06    3.88
  -2   6  -2    2.19    3.62
   2   6   3    9.38    3.94
  -2   6  -3   -1.03    3.67
   2   6   4   31.03    4.12
  -2   6  -4   34.83    4.07
   2   6   5   17.42    3.89
  -2   6  -5   23.22    3.84
   2   6   5   22.34    3.72
   2   6   6   44.09    4.22
  -2   6  -6   48.95    4.39
   2   6   6   34.52    4.23
   2   6   7    4.06    3.56
  -2   6  -7   12.32    3.74
  -2   6  -8   -8.70    3.69
   2   6   8    2.33    3.50
   2   6   9   -0.07    3.41
  -2   6  -9    0.83    3.51
  -2   6 -10    7.18    3.54
   2   6  10    1.11    3.27
  -2   6 -11    1.56    3.46
   2   6  11    2.82    3.19
   2   6  12    4.44    3.06
  -2   6 -12    3.98    3.41
  -2   6 -13   43.67    3.93
   2   6  13   55.12    3.79
  -2   6 -14    4.01    2.68
   3   0 -29    6.63    5.18
   3   0 -29   10.15    4.93
   3   0 -28   -4.93    5.61
   3   0 -28    2.71    5.46
   3   0 -27   65.61    7.21
   3   0 -27   73.77    6.89
   3   0 -26    1.18    6.76
   3   0 -26    6.15    6.19
   3   0 -25  336.96   16.82
  -3   0  24    4.43    7.49
   3   0 -24    8.95    7.26
   3   0 -22    6.10    6.47
  -3   0  22   -2.97    8.72
  -3   0  21  167.58   11.54
   3   0 -21  167.02   10.09
  -3   0  20    1.59    8.09
  -3   0  20    1.66    7.02
   3   0 -20   -0.52    6.18
  -3   0  19  175.98   11.65
  -3   0  19  229.24   12.19
  -3   0  18   -5.10    6.77
  -3   0  18   -0.66    7.61
  -3   0  17  410.37   19.40
   3   0 -17  405.57   19.22
   3   0 -16    1.37    5.32
   3   0 -16    2.20    4.50
  -3   0  16    0.09    6.32
   3   0 -15  228.50   13.11
  -3   0  15  237.87   13.50
   3   0 -15  257.37   12.67
   3   0 -14    4.60    3.50
  -3   0  14    3.46    6.13
   3   0 -13   74.93    5.45
  -3   0  13   72.81    7.22
   3   0 -13   83.85    5.93
   3   0 -12    2.63    3.91
   3   0 -12    2.24    4.39
   3   0 -11   -2.00    3.74
  -3   0  10    2.18    3.63
   3   0 -10    1.66    3.14
   3   0 -10   -1.70    3.62
  -3   0  10   -5.90    6.31
   3   0  -9   22.31    4.47
   3   0  -9   22.14    3.76
  -3   0   9   17.84    3.75
  -3   0   8   -0.13    3.62
  -3   0   8   -0.81    2.69
   3   0  -8    2.02    3.39
   3   0  -8    1.70    1.73
   3   0  -8   -0.43    4.13
   3   0  -7  209.90   11.14
   3   0  -7  231.35   10.61
   3   0  -7  219.33    9.81
  -3   0   7  227.85   10.46
  -3   0   7  220.45   10.17
   3   0  -6   -0.79    5.16
   3   0  -6   -0.05    4.09
   3   0  -6    2.42    3.88
   3   0  -6    0.46    1.67
  -3   0   6    2.99    3.67
  -3   0   6   -0.56    2.75
  -3   0   5   86.44    4.91
   3   0  -5   90.87    5.70
   3   0  -5   92.86    6.44
   3   0  -5   93.05    5.77
   3   0  -4    6.98    4.69
   3   0  -4    6.90    3.67
  -3   0   4    8.38    2.90
   3   0  -4    9.35    3.87
  -3   0   3 3409.04  147.60
   3   0  -3 3400.90  147.66
   3   0  -3 3433.43  147.65
   3   0  -3 3431.05  147.63
  -3   0   2    8.54    3.07
   3   0  -2    7.71    3.76
   3   0  -2   11.08    3.47
   3   0  -1 9982.41  429.75
   3   0  -1 9999.00  429.75
   3   0  -1 9959.42  429.69
  -3   0   1 9924.52  429.73
   3   0   0    4.34    2.70
   3   0   0    3.05    3.55
   3   0   0    1.64    3.01
   3   0   0    1.18    3.39
  -3   0   0    1.45    3.50
   3   0   1 2094.51   88.20
  -3   0  -1 2021.02   88.18
   3   0   1 1968.98   88.09
   3   0   1 2027.14   88.15
   3   0   1 2080.92   88.19
  -3   0  -1 2069.46   88.20
   3   0   1 2071.79   88.18
   3   0   2   -2.70    2.16
   3   0   2   -2.33    2.92
   3   0   2    0.78    2.84
  -3   0  -2   -1.61    3.69
   3   0   2   -2.30    2.93
  -3   0  -3  226.83   10.39
   3   0   3  229.28   10.16
   3   0   3  210.30   10.20
  -3   0  -3  232.45   10.46
   3   0   3  201.97   10.18
   3   0   3  230.47    9.93
   3   0   4   -0.26    1.91
   3   0   4    2.40    2.80
  -3   0  -4    4.33    3.72
   3   0   4   -0.17    2.82
  -3   0  -4    1.35    3.57
   3   0   4    0.93    3.30
   3   0   5    1.54    1.82
  -3   0  -5    2.08    3.74
   3   0   5    2.67    3.12
   3   0   5   -1.91    3.41
   3   0   6   -2.46    1.96
   3   0   6   -0.66    3.06
  -3   0  -6   -1.65    3.84
   3   0   6    2.26    3.59
  -3   0  -7  621.49   26.21
   3   0   7  605.89   25.81
   3   0   7  546.03   26.04
   3   0   8    0.03    2.08
  -3   0  -8    2.74    4.18
  -3   0  -8    1.89    6.00
   3   0   9 1112.05   49.50
  -3   0  -9 1198.95   49.97
   3   0   9 1159.05   49.68
   3   0  10   -0.61    4.42
  -3   0 -10   -1.08    4.40
  -3   0 -10    6.31    6.14
  -3   0 -11   12.98    6.45
  -3   0 -11    9.66    4.59
  -3   0 -12    2.69    4.71
  -3   0 -13  492.07   23.35
  -3   0 -13  518.44   22.97
  -3   0 -14   -5.45    6.77
  -3   0 -14    3.13    5.30
  -3   0 -15  139.27    8.53
  -3   0 -15  135.88    9.66
  -3   0 -16   -1.25    5.78
  -3   0 -16    2.27    7.43
  -3   0 -17   83.20    7.58
  -3   0 -17   99.58    9.05
  -3   0 -18   -6.20    6.22
  -3   0 -19   -0.68    6.26
  -3   0 -20    7.71    6.94
  -3   0 -20   -0.57    6.58
  -3   0 -21    8.00    6.54
  -3   0 -21   -0.59    7.19
  -3   0 -22   -2.10    7.28
  -3   0 -22   -3.20    6.55
   3   0  23    8.22    8.01
  -3   0 -23   -1.66    7.39
  -3   0 -24    1.21    7.43
   3   0  24   -4.53    8.01
   3   0  25   26.04    8.26
  -3   0 -26   -0.96    6.79
   3   0  26   -0.37    8.01
  -3   0 -27   -0.12    6.55
   3   0  27   -5.93    7.66
  -3   0 -27    5.88    6.10
  -3   0 -28    0.64    6.19
   3   0  28   -1.64    7.06
  -3   0 -28    3.93    5.78
  -3   0 -29    6.74    5.95
   3   0  29   -1.61    6.26
  -3   0 -29    2.28    5.27
   3   1 -29   11.02    4.95
   3  -1 -29    4.00    4.84
   3   1 -28   16.94    5.38
   3   1 -28    7.28    5.50
   3  -1 -28   13.52    5.16
   3  -1 -27    9.45    5.77
   3   1 -27    1.14    5.96
   3   1 -27   16.98    5.94
   3  -1 -27   14.16    5.43
   3   1 -26    9.86    6.47
   3   1 -26   16.44    6.11
  -3   1  26    1.06    7.56
   3  -1 -26    4.89    5.66
   3  -1 -26   -0.86    6.17
   3  -1 -25   16.16    5.91
   3   1 -25    7.79    6.77
   3   1 -25    4.59    6.45
   3  -1 -25   10.59    6.45
  -3   1  25    1.83    8.10
  -3   1  24    5.02    8.40
   3   1 -24    1.07    7.11
   3   1 -24   22.32    6.59
   3   1 -23   -3.74    7.19
   3   1 -23   19.02    6.77
   3  -1 -23    9.86    6.75
  -3   1  22   20.88    9.23
   3   1 -22   17.43    6.91
   3   1 -21   22.97    7.83
  -3   1  21   33.00    9.19
   3   1 -21   26.89    7.12
   3   1 -21   22.27    7.06
   3   1 -20   14.64    7.69
   3  -1 -20   14.60    5.81
   3   1 -20   11.40    6.83
   3   1 -19   37.60    6.97
   3  -1 -19   34.20    5.94
   3   1 -19   26.64    7.77
   3   1 -18   16.57    6.46
   3  -1 -18    5.79    5.68
   3  -1 -18    6.83    5.42
   3   1 -18   13.93    7.38
   3  -1 -17   -4.81    5.23
   3   1 -17    5.45    6.26
   3   1 -17   -2.76    7.07
   3  -1 -17   -2.11    5.28
   3  -1 -16    9.81    5.12
   3  -1 -16   13.99    5.14
   3   1 -16   11.19    5.92
   3  -1 -15   36.82    5.14
   3   1 -15   -2.69    5.81
   3   1 -14   40.22    6.21
  -3   1  14   51.50    5.45
   3   1 -13   19.94    6.40
   3  -1 -13   21.26    4.78
   3   1 -13   22.96    3.93
  -3   1  13   18.81    4.77
   3   1 -13   13.49    5.68
   3   1 -12  115.99    8.12
  -3   1  12  112.85    7.06
   3   1 -12  118.09    6.52
   3   1 -11  370.50   17.24
   3   1 -11  396.66   16.51
   3   1 -11  357.88   16.89
  -3   1  11  378.76   16.85
   3  -1 -11  326.35   16.55
  -3   1  10   98.16    6.17
   3   1 -10  111.84    7.72
   3   1 -10  121.21    6.16
   3   1 -10  104.60    6.83
   3  -1 -10   90.75    6.15
  -3   1  10  109.71    6.67
   3   1 -10  110.17    7.23
   3   1  -9  249.26   11.84
   3   1  -9  202.96   10.27
  -3   1   9  238.51   10.90
   3   1  -9  268.07   10.87
   3   1  -9  235.09   11.52
   3   1  -9  225.38   10.21
   3   1  -8   14.23    4.77
   3   1  -8   11.18    5.73
   3   1  -8   10.26    2.65
   3   1  -8   13.85    2.27
  -3   1   8   10.13    3.81
   3   1  -7 1156.94   50.08
   3  -1  -7 1124.17   50.18
   3   1  -7 1172.88   50.06
  -3   1   7 1177.60   50.32
   3   1  -7 1134.00   50.38
   3   1  -6  436.42   19.45
   3   1  -6  427.17   19.24
   3   1  -6  442.98   19.17
  -3   1   5   90.47    5.66
   3   1  -5  100.48    6.99
   3   1  -5   86.63    5.83
   3  -1  -5   91.93    5.31
   3   1  -5   91.32    5.46
   3   1  -5   85.34    4.94
   3   1  -5   94.00    6.39
   3   1  -5   89.61    4.75
   3   1  -5   94.49    5.97
   3   1  -5   87.08    5.83
   3  -1  -5   85.54    5.97
   3   1  -5   84.71    5.96
   3  -1  -4   68.85    5.13
   3   1  -4   70.89    6.51
   3  -1  -4   71.53    4.80
   3   1  -4   72.65    5.28
   3  -1  -4   79.66    4.76
   3   1  -4   70.65    4.93
   3   1  -4   67.19    4.53
   3   1  -4   72.57    5.80
   3   1  -4   69.77    4.17
   3   1  -4   77.87    5.29
  -3  -1   4   75.96    3.75
  -3   1   4   84.53    5.25
   3   1  -4   72.18    5.31
   3   1  -4   71.14    5.36
   3  -1  -3  120.76    6.39
   3   1  -3  102.98    5.87
   3  -1  -3  119.21    6.03
   3   1  -3  117.56    6.48
  -3  -1   3  115.32    5.17
   3   1  -3  105.57    6.36
   3  -1  -3  119.67    5.99
   3   1  -3  116.77    6.30
   3   1  -3   99.94    6.23
   3   1  -3   98.20    6.89
   3   1  -3  104.72    5.61
   3   1  -3  106.62    6.57
   3   1  -3  114.23    6.47
  -3   1   3  130.93    6.46
   3   1  -3  110.10    6.39
   3   1  -2 1264.20   55.90
  -3   1   2 1334.56   56.00
   3   1  -2 1270.92   55.87
   3   1  -2 1287.90   55.79
   3   1  -2 1309.93   55.91
   3   1  -2 1307.83   55.93
   3   1  -2 1322.29   55.85
   3   1  -2 1259.64   55.88
   3   1  -2 1298.71   55.90
   3   1  -2 1301.25   55.97
   3   1  -2 1269.09   55.78
   3  -1  -2 1291.68   55.81
   3   1  -2 1278.42   55.90
  -3  -1   2 1279.70   55.59
   3   1  -1  195.94    9.58
  -3   1   1  211.45    9.96
   3  -1  -1  211.20    9.50
   3   1  -1  192.95    9.48
   3   1  -1  211.01    9.78
   3   1  -1  192.66   10.09
   3   1  -1  219.38    9.69
   3   1  -1  213.25    9.90
   3  -1  -1  195.08    9.22
   3   1  -1  213.16    9.76
   3   1  -1  204.90    9.64
   3   1  -1  200.35    9.71
   3   1  -1  201.37    9.92
   3  -1  -1  199.87    9.34
   3   1  -1  208.82    9.85
   3  -1   0  102.35    5.28
   3   1   0  100.48    5.54
   3   1   0   94.41    5.39
   3   1   0   95.23    5.95
   3   1   0  101.60    5.70
   3   1   0   95.76    5.98
   3   1   0   99.75    6.02
   3   1   0   99.42    6.44
   3   1   0  106.64    6.09
  -3   1   0   94.53    6.85
   3   1   0   99.76    5.58
   3   1   0   94.71    5.63
   3   1   1  365.36   15.92
   3   1   1  346.16   15.86
   3   1   1  351.02   15.91
   3   1   1  359.57   16.09
   3   1   1  377.34   16.11
   3   1   1  363.31   16.09
  -3  -1  -1  348.64   15.71
  -3   1  -1  372.34   16.36
   3   1   1  349.36   15.92
   3   1   1  333.94   16.11
   3   1   1  376.09   16.36
   3   1   2   10.22    3.25
   3   1   2   11.14    3.16
   3   1   2   10.73    3.18
  -3  -1  -2   11.25    2.84
  -3   1  -2    9.57    4.56
   3   1   2   14.67    3.96
   3   1   2    8.11    3.91
   3   1   2   11.17    3.07
   3   1   2   10.55    3.92
   3   1   3   89.77    5.80
   3   1   3   91.85    5.37
  -3  -1  -3   95.62    5.25
  -3   1  -3   96.21    6.53
   3   1   3   95.23    5.47
   3   1   3   96.85    5.78
   3   1   3   98.18    5.03
  -3  -1  -4  197.95    9.47
  -3   1  -4  188.22    9.72
   3   1   4  183.50    8.84
   3   1   4  199.39    9.27
  -3  -1  -4  198.33    9.41
  -3   1  -4  209.23    9.99
   3   1   5   33.69    3.89
  -3  -1  -5   29.02    4.46
  -3  -1  -5   31.05    4.76
  -3   1  -5   27.32    4.85
  -3   1  -5   25.22    4.54
   3   1   5   25.62    2.45
   3   1   6   -0.30    3.80
  -3  -1  -6    2.29    4.89
  -3   1  -6    0.87    4.78
   3  -1   6   -2.19    2.11
   3  -1   6   -0.60    2.26
  -3   1  -6    1.98    4.26
  -3  -1  -6   -3.44    4.47
  -3  -1  -7  241.79   11.72
  -3   1  -7  219.97   11.66
   3  -1   7  231.61   10.64
   3   1   7  251.24   11.26
   3  -1   7  251.49   11.41
  -3  -1  -7  226.27   11.41
   3  -1   8   19.94    4.66
   3  -1   8   18.11    2.50
  -3  -1  -8   18.88    5.49
  -3   1  -8   15.67    4.90
  -3  -1  -8   18.89    4.92
  -3  -1  -9  219.17   10.56
  -3   1  -9  181.92   10.31
  -3  -1  -9  199.88   10.41
   3  -1   9  205.21   10.11
   3  -1  10   61.79    5.52
  -3  -1 -10   68.70    6.57
  -3  -1 -10   59.17    6.22
   3   1  11  261.18   11.98
  -3  -1 -11  240.27   12.68
   3  -1  11  246.86   12.22
   3  -1  12    8.58    4.75
  -3   1 -12    9.21    5.10
  -3   1 -13    1.73    5.09
   3  -1  13    7.35    5.39
  -3  -1 -13   12.06    6.47
  -3   1 -13    9.75    5.28
  -3  -1 -13   11.41    6.18
   3  -1  14  186.91    9.90
  -3   1 -14  160.81    9.68
  -3   1 -14  157.20    9.49
  -3  -1 -14  175.83    9.56
  -3  -1 -14  172.82   10.29
  -3   1 -15   61.49    6.79
  -3  -1 -15   51.93    6.34
  -3   1 -16  118.93    8.59
  -3  -1 -16  108.58    8.07
  -3  -1 -16  129.22    9.32
  -3   1 -17   31.48    7.16
  -3  -1 -17   31.48    6.20
  -3  -1 -17   37.92    8.09
   3   1  18   25.76    7.28
  -3   1 -18    1.57    7.22
  -3  -1 -18   23.74    6.48
  -3  -1 -18   15.94    8.22
  -3   1 -19   -2.88    7.53
   3   1  19    9.36    7.56
  -3  -1 -19    2.66    6.45
  -3  -1 -19    3.06    8.53
  -3  -1 -20   16.69    8.98
   3   1  20   18.01    7.93
  -3  -1 -20   22.86    6.83
  -3   1 -20   30.20    7.82
  -3   1 -21   22.08    8.05
   3   1  21   20.88    8.14
  -3  -1 -21    6.88    6.92
  -3  -1 -21   10.22    9.19
  -3   1 -22   -2.61    7.78
  -3  -1 -22   16.04    6.86
  -3   1 -22    4.54    7.07
  -3  -1 -22    3.19    9.33
   3   1  23    2.83    7.77
  -3   1 -23   -3.37    7.87
   3   1  24   10.60    7.77
  -3  -1 -24    5.94    6.42
  -3   1 -24   14.32    6.70
  -3   1 -25   12.55    7.02
   3  -1  25    3.49    7.97
  -3  -1 -25   -1.34    6.44
  -3  -1 -25    6.09    6.15
  -3   1 -25    1.12    6.40
   3   1  25   -6.38    8.12
  -3   1 -26    3.74    6.81
  -3  -1 -26    0.12    6.43
   3  -1  26    4.78    7.73
   3   1  26   -6.26    7.32
  -3  -1 -26    4.30    5.85
  -3   1 -26    4.44    6.42
  -3  -1 -27   29.59    6.69
   3  -1  27   34.42    7.76
   3   1  27   33.75    7.17
  -3   1 -27   35.10    6.40
   3   1  28   32.41    6.38
  -3  -1 -28   14.39    6.19
   3  -1  28   20.90    7.12
  -3   1 -28   12.83    5.48
  -3  -1 -29    4.44    5.16
   3  -1  29    2.10    6.65
   3   1  29    4.92    3.08
  -3  -1 -29   -3.07    5.10
  -3  -1 -30   -5.80    4.53
   3  -2 -28   12.95    4.88
  -3   2  27   50.63    7.33
   3   2 -27   49.43    5.80
   3  -2 -27   43.49    5.86
   3   2 -26   -3.10    5.70
   3   2 -26   -0.83    5.74
  -3   2  26    4.25    7.54
   3  -2 -26    2.99    5.65
   3   2 -25   10.86    6.16
  -3   2  25   21.44    8.36
   3   2 -25    7.28    6.06
   3  -2 -25   10.56    6.11
  -3   2  24   56.23    8.80
   3   2 -24   39.32    6.73
   3   2 -24   34.62    6.71
  -3   2  23    6.89    8.80
   3   2 -23   14.36    6.58
   3   2 -23    8.77    6.76
   3   2 -22   84.50    7.67
   3   2 -22   68.40    7.63
   3  -2 -22   73.05    7.62
   3  -2 -22   65.56    7.08
   3  -2 -21   -4.07    6.44
   3  -2 -21   12.49    6.21
   3   2 -20    2.03    7.09
   3  -2 -20   -2.27    6.28
   3   2 -20   -8.58    7.39
   3  -2 -20   -4.43    6.25
   3   2 -20    0.14    6.98
   3   2 -19   24.93    7.41
   3  -2 -19   19.72    6.11
   3   2 -19   24.99    7.38
   3  -2 -19   15.05    6.20
   3   2 -19   15.17    7.08
   3  -2 -18   88.76    7.31
   3   2 -18   87.27    8.31
   3  -2 -18   66.34    7.20
   3   2 -18   86.10    8.38
   3   2 -18   83.32    8.13
   3   2 -17    3.38    6.58
   3   2 -17   10.70    6.83
   3  -2 -17    8.97    5.92
   3   2 -17   10.39    7.03
   3   2 -16  141.91    9.99
   3  -2 -16  145.07    9.17
   3   2 -16  160.38    9.97
   3   2 -16  165.59    9.90
   3   2 -15  156.70   10.20
   3   2 -15  176.74   10.14
  -3   2  15  153.26    9.52
   3  -2 -15  169.93    9.73
   3   2 -15  175.06   10.06
   3   2 -14  127.70    9.31
   3   2 -14  145.39    9.13
  -3   2  14  131.82    8.37
   3  -2 -14  144.91    8.66
   3   2 -14  133.00    9.04
  -3   2  13    0.31    5.27
   3   2 -13    2.72    6.42
   3   2 -13    9.42    6.05
   3   2 -13    4.38    6.11
   3  -2 -13    4.89    5.57
   3   2 -12  260.72   12.96
  -3   2  12  241.43   12.41
   3   2 -12  233.99   12.70
   3   2 -12  258.62   12.74
  -3   2  11    4.85    5.16
   3   2 -11    1.60    6.23
  -3   2  11    3.80    4.19
   3   2 -11   -4.67    5.87
   3   2 -11   -4.86    5.64
  -3   2  10  575.76   26.08
  -3   2  10  602.59   26.19
   3   2 -10  627.78   26.40
   3   2 -10  545.30   26.27
   3   2 -10  565.67   26.24
   3   2  -9    8.73    6.27
   3   2  -9   -0.51    5.66
   3   2  -9    1.21    5.09
  -3   2   9    3.89    5.12
   3   2  -8    6.08    6.10
   3   2  -8    3.05    5.31
   3   2  -7   16.60    5.39
   3   2  -7   14.45    6.10
   3   2  -7   16.93    4.89
  -3   2   6   -0.41    4.26
   3   2  -6    0.15    5.17
   3   2  -6    0.63    4.52
   3   2  -6    3.03    4.66
   3   2  -6   -1.26    4.96
   3   2  -6   -1.87    5.09
  -3   2   5  558.34   24.70
   3   2  -5  560.39   24.61
   3   2  -5  538.17   24.72
   3   2  -5  567.47   24.75
   3   2  -5  548.20   24.55
   3   2  -5  540.11   24.72
   3   2  -4  462.77   20.39
   3   2  -4  487.26   20.57
   3   2  -4  427.58   20.33
   3   2  -4  441.75   20.50
  -3   2   4  447.07   20.45
   3   2  -4  447.65   20.44
   3   2  -4  460.22   20.31
   3   2  -3  197.10    9.66
   3   2  -3  180.34    9.66
   3  -2  -3  195.76    9.15
   3   2  -3  206.99   10.30
   3   2  -3  197.18    9.85
   3   2  -3  208.14    9.79
  -3   2   3  204.08   10.00
   3   2  -3  193.07    9.69
   3   2  -3  199.37   10.14
   3   2  -2   50.32    4.92
   3   2  -2   44.72    4.54
  -3   2   2   51.99    5.01
   3   2  -2   41.98    4.71
   3   2  -2   49.55    5.92
   3   2  -2   44.39    4.74
   3   2  -2   47.51    4.51
   3   2  -2   52.67    4.47
  -3   2   1  184.70    9.35
   3   2  -1  174.66    9.06
   3   2  -1  192.80    9.20
   3   2  -1  184.03    9.12
   3   2  -1  180.53    8.99
   3   2  -1  181.52    9.01
   3   2  -1  182.65    9.10
  -3   2   0  155.53    8.16
   3   2   0  153.16    7.68
   3   2   0  143.78    7.70
   3   2   0  144.89    7.68
   3   2   0  155.13    7.92
   3   2   0  146.52    7.68
  -3   2  -1   11.45    4.41
   3   2   1   13.44    3.72
   3   2   1   12.65    3.63
   3   2   1   12.70    3.66
   3   2   1   12.81    3.96
   3   2   1   13.28    3.81
   3   2   1    9.04    4.37
   3   2   2  568.89   24.87
   3   2   2  564.10   24.76
   3   2   2  560.11   24.69
   3   2   2  569.37   24.84
   3   2   2  545.95   24.62
   3   2   3   38.54    4.12
   3   2   3   39.97    4.34
   3   2   3   34.66    3.78
   3   2   3   34.65    4.46
  -3  -2  -3   37.00    3.94
   3   2   3   33.78    3.41
   3   2   4    4.02    3.98
   3   2   4    5.20    3.74
   3   2   4    5.17    4.30
   3   2   4    4.40    2.56
   3   2   4    6.21    3.25
  -3   2  -4    6.34    5.09
  -3  -2  -4    6.65    3.92
   3   2   5  186.30    9.63
   3   2   5  199.76    9.96
  -3  -2  -5  203.02    9.85
   3   2   5  188.45    9.45
  -3   2  -5  212.06   10.35
   3   2   5  225.35   10.01
   3   2   6  163.12    9.04
  -3  -2  -6  192.50    9.23
  -3   2  -6  172.61    9.38
   3   2   6  168.67    8.73
   3   2   6  195.69    9.18
  -3  -2  -7    6.31    4.89
   3   2   7   -2.93    4.47
   3   2   7    0.58    4.66
   3   2   7    4.44    3.77
   3   2   8   67.14    5.62
  -3  -2  -8   69.96    6.14
  -3   2  -8   62.44    6.07
   3  -2   8   68.82    6.30
  -3  -2  -9  118.54    8.01
  -3   2  -9  129.80    7.80
   3   2   9  127.27    7.43
   3  -2   9  118.31    7.77
   3  -2  10   62.68    6.17
   3   2  10   54.64    6.27
  -3   2 -10   61.96    6.24
   3   2  10   60.80    5.55
   3  -2  11   64.56    6.55
  -3  -2 -11   68.29    6.97
  -3   2 -11   62.62    6.35
   3   2  11   58.96    6.57
   3   2  11   74.78    5.82
  -3   2 -11   56.20    6.49
  -3  -2 -12  190.51   11.10
  -3   2 -12  185.67   10.77
  -3   2 -12  195.76   10.58
   3   2  12  183.83   10.78
   3   2  12  198.01   10.19
  -3  -2 -12  176.30   10.58
   3  -2  12  211.19   10.67
  -3  -2 -13  248.60   12.49
  -3   2 -13  203.14   11.91
   3   2  13  216.93   11.93
  -3   2 -13  207.73   11.68
   3   2  13  232.05   11.30
  -3  -2 -13  211.82   11.89
   3  -2  13  218.29   11.62
  -3  -2 -14  171.17   10.57
  -3   2 -14  143.68    9.69
   3   2  14  164.47    9.61
  -3   2 -14  133.09    9.35
   3   2  14  160.76    8.61
  -3  -2 -14  147.66    9.72
   3  -2  14  127.09    8.80
   3  -2  15   36.21    6.66
  -3  -2 -15   28.52    7.94
  -3   2 -15   11.87    6.95
   3   2  15   20.45    7.01
  -3   2 -15   25.88    6.69
   3   2  15   28.08    5.40
  -3  -2 -15   24.36    7.39
  -3  -2 -16  205.04   11.82
  -3   2 -16  175.89   11.23
   3   2  16  189.23   11.22
  -3   2 -16  201.67   11.03
   3   2  16  157.71    9.97
  -3  -2 -16  190.68   11.64
   3  -2  16  190.11   11.10
  -3  -2 -17  207.86   12.23
  -3   2 -17  206.38   11.95
   3   2  17  202.85   11.72
  -3   2 -17  198.81   11.48
   3   2  17  164.90   10.35
  -3  -2 -17  196.43   12.16
  -3   2 -18  142.46   10.53
   3   2  18  162.17   10.62
  -3  -2 -18  162.94    9.99
  -3   2 -18  144.19   10.17
   3   2  18  138.72    8.90
  -3  -2 -18  152.67   11.14
   3   2  19    0.12    5.22
   3   2  19   -1.16    7.66
  -3  -2 -19    7.98    6.95
  -3   2 -19    9.95    7.26
  -3  -2 -19    8.37    8.68
  -3  -2 -20    0.92    6.91
  -3   2 -20    6.89    7.67
  -3  -2 -20    8.85    8.91
   3   2  21   14.60    7.35
  -3  -2 -21   -0.61    8.92
   3   2  22   77.66    8.09
  -3  -2 -22   68.01    7.50
  -3   2 -22   59.44    7.76
  -3  -2 -22   75.08    9.67
   3   2  23   45.07    7.60
  -3  -2 -23   48.71    7.08
  -3   2 -23   47.67    7.09
   3   2  24   -0.77    6.94
  -3  -2 -24   -4.04    6.28
  -3   2 -24    7.15    6.23
   3   2  24   -7.97    4.41
  -3  -2 -25    7.48    5.99
  -3   2 -25    0.59    5.90
   3   2  25    4.80    4.01
   3  -2  26    0.79    6.90
  -3  -2 -26   -1.25    5.85
   3   2  26   -0.84    3.25
  -3  -2 -26  -10.43    5.50
  -3   2 -26   -2.28    5.46
  -3  -2 -27    4.23    5.32
   3  -2  27   -1.72    6.55
  -3  -2 -27   -0.44    4.93
  -3   2 -27   -5.14    5.19
  -3  -2 -28    5.43    5.19
   3  -3 -27   -0.22    4.82
  -3   3  26    4.12    6.27
   3  -3 -26    3.15    5.42
  -3   3  25    9.45    7.23
   3   3 -25    4.75    5.19
   3  -3 -25   20.66    5.91
  -3   3  24   11.82    7.44
   3  -3 -24   19.74    5.56
   3   3 -24    8.04    5.89
   3  -3 -23   11.19    6.06
  -3   3  23   17.47    7.84
   3   3 -23   19.04    6.09
   3   3 -22   -7.78    6.44
  -3   3  22   -0.10    8.06
   3  -3 -22    8.17    5.72
   3  -3 -22    8.03    6.06
   3   3 -21    6.26    6.44
   3  -3 -20   -5.72    6.56
   3  -3 -20    0.24    6.24
   3   3 -20    5.72    6.38
   3   3 -19  100.08    7.88
   3  -3 -19   98.92    7.80
   3  -3 -19   89.58    7.75
   3   3 -18   17.62    5.53
   3  -3 -18    7.91    6.52
   3   3 -17   12.69    5.68
   3  -3 -17   16.85    6.55
   3   3 -17   27.15    7.08
   3   3 -16   14.68    6.92
   3   3 -16    9.28    7.11
   3  -3 -16    4.12    6.53
   3   3 -15   50.01    7.36
  -3   3  15   39.44    6.05
   3  -3 -15   35.65    6.95
   3  -3 -14   68.16    7.31
  -3   3  14   48.61    6.50
   3   3 -14   59.20    7.30
  -3   3  13  144.73    8.85
   3   3 -13  140.65    9.51
  -3   3  12   13.05    5.62
   3   3 -12    6.49    6.21
   3   3 -12    6.05    3.53
  -3   3  11   31.60    5.95
  -3   3  11   29.84    5.23
   3   3 -11   25.71    3.80
   3   3 -11   32.66    6.57
  -3   3  10   58.62    6.26
   3   3 -10   50.93    6.04
   3   3 -10   53.24    4.56
  -3   3  10   54.55    5.70
  -3   3   9   27.18    5.72
   3   3  -9   24.89    6.49
   3   3  -9   27.73    5.55
   3   3  -9   26.52    3.83
  -3   3   9   25.59    5.01
  -3   3   8   82.78    6.89
  -3   3   8   79.41    6.18
   3   3  -8   81.47    6.39
   3   3  -8   78.14    6.02
   3   3  -8   79.98    5.28
   3   3  -8   69.83    7.15
  -3   3   7   17.00    4.76
   3   3  -7   13.90    5.02
   3   3  -7   16.02    4.73
   3   3  -7   11.40    6.50
   3   3  -7   18.36    3.72
   3   3  -6  228.40   10.88
  -3   3   6  211.53   10.61
   3   3  -6  205.71   11.33
   3   3  -6  203.53   10.56
   3   3  -6  203.57   10.07
   3   3  -5    2.55    4.94
   3   3  -5    1.06    4.52
   3   3  -5   -0.10    6.15
   3   3  -5    6.03    3.39
  -3   3   5    9.03    4.33
   3   3  -4    2.49    4.23
   3   3  -4   10.04    4.69
   3   3  -4    5.15    4.35
  -3   3   4    2.36    4.35
   3   3  -4    7.76    6.11
   3   3  -4    4.30    3.56
  -3   3   3  259.30   11.67
   3   3  -3  242.71   11.69
   3   3  -3  243.25   12.25
   3   3  -3  229.89   11.39
   3   3  -3  232.57   11.20
   3   3  -3  215.75   11.55
  -3   3   2    5.88    4.35
   3   3  -2   -2.07    4.50
   3   3  -2    0.06    3.18
   3   3  -2   -1.77    3.94
   3   3  -2    0.67    4.18
   3   3  -2    2.31    3.50
   3   3  -1    8.81    4.42
  -3   3   1   15.28    4.59
   3   3  -1   14.49    3.81
   3   3  -1   11.99    4.38
   3   3  -1   21.11    4.28
   3   3  -1   10.65    3.72
   3   3  -1   20.40    3.48
   3   3   0  149.05    7.54
   3   3   0  158.90    7.66
   3   3   0  148.34    8.07
   3   3   0  149.26    7.67
   3   3   0  136.74    8.17
  -3   3   0  150.97    8.23
  -3   3  -1   97.40    6.23
   3   3   1   83.55    5.26
   3   3   1   83.98    5.83
   3   3   1   88.07    5.32
   3   3   1   93.24    5.77
   3   3   1   77.54    5.37
   3   3   1   83.82    5.90
   3   3   2   32.44    4.84
  -3   3  -2   36.96    4.88
   3   3   2   39.51    4.53
   3   3   2   39.30    4.02
   3   3   2   37.79    4.00
  -3   3  -3   94.00    6.19
   3   3   3   87.70    5.80
   3   3   3   89.38    5.46
   3   3   3   79.01    5.40
   3   3   3   87.16    6.13
  -3   3  -4  102.46    6.69
   3   3   4  112.00    6.34
   3   3   4   98.08    5.98
   3   3   4  103.11    6.69
  -3   3  -5   58.07    5.47
   3   3   5   67.84    5.50
   3   3   5   65.85    4.96
   3   3   5   54.40    4.63
  -3   3  -6  113.01    7.40
   3   3   6  120.65    7.01
   3   3   6  127.12    7.62
   3   3   6  141.96    7.28
   3   3   7   46.35    4.65
   3  -3   7   51.37    6.85
   3   3   7   52.97    5.65
   3   3   7   51.82    5.07
   3   3   8   13.32    4.39
   3   3   8    9.49    3.92
   3   3   8    8.89    5.17
   3  -3   8   13.60    5.96
   3   3   9  165.80    8.81
  -3  -3  -9  184.85    9.80
  -3   3  -9  184.20   10.10
   3   3   9  153.39    8.60
   3   3   9  171.62    9.41
   3  -3   9  156.47    9.78
   3  -3  10   18.41    6.34
  -3  -3 -10   23.08    6.46
  -3   3 -10    8.16    6.54
   3   3  10   12.56    5.49
   3   3  10   10.71    4.42
   3   3  11  382.44   18.35
  -3  -3 -11  439.89   19.17
  -3   3 -11  402.17   19.24
   3   3  11  420.79   18.77
   3  -3  11  370.25   18.96
   3  -3  12   12.86    6.78
  -3  -3 -12    1.44    7.40
  -3   3 -12    5.64    6.73
   3   3  12   -2.88    5.67
   3   3  12   -1.13    4.81
   3  -3  13    5.16    6.50
   3   3  13   -2.51    4.52
  -3  -3 -13    1.42    7.65
  -3   3 -13   -3.80    6.54
   3   3  13   -1.29    5.70
   3   3  14   93.34    6.69
  -3  -3 -14  117.24    9.61
  -3   3 -14  101.98    8.47
   3   3  14  107.18    7.58
   3  -3  14   85.01    7.66
   3  -3  15  491.60   24.53
  -3   3 -15  543.03   24.97
   3   3  15  562.63   24.55
   3   3  15  488.43   24.06
  -3  -3 -16  343.65   17.21
  -3   3 -16  298.34   16.33
   3   3  16  341.83   15.77
   3  -3  16  303.63   16.28
  -3  -3 -17    2.46    8.60
  -3   3 -17   -0.78    7.24
   3   3  17    0.81    5.57
  -3  -3 -18   43.53    8.89
  -3   3 -18   42.33    7.65
   3   3  19    7.32    5.14
  -3  -3 -20   41.44    6.67
  -3   3 -20   49.89    7.50
  -3  -3 -21   16.42    5.93
  -3   3 -21   10.65    6.39
   3   3  21   16.75    4.83
   3   3  22    3.50    4.17
  -3  -3 -22   -5.13    5.85
  -3  -3 -23    4.48    5.62
  -3  -3 -24   10.83    5.38
   3   3  25    2.92    3.37
  -3  -3 -25    7.23    4.82
  -3  -3 -26   18.58    4.63
  -3  -3 -26   19.50    4.31
   3  -4 -24   53.53    5.67
   3  -4 -23    3.56    5.06
  -3   4  23    0.52    5.70
  -3   4  23   -5.14    3.87
  -3   4  22    7.82    6.27
   3  -4 -22   -2.90    5.73
  -3   4  21   -6.09    6.61
   3   4 -21    7.53    3.70
   3  -4 -21    1.61    5.79
   3  -4 -21    9.58    5.47
  -3   4  20   15.22    6.93
   3   4 -20   11.09    4.13
   3  -4 -20   14.80    6.01
   3  -4 -20   16.07    5.68
   3   4 -19   13.31    4.52
   3  -4 -19   23.04    5.90
   3  -4 -19   24.65    6.34
   3   4 -19   21.69    6.18
   3   4 -18   58.49    6.79
   3   4 -18   44.36    5.40
   3   4 -17   56.16    7.04
   3   4 -16   -2.94    5.36
   3  -4 -16    7.87    6.37
   3   4 -16    0.26    6.39
   3  -4 -15   18.49    6.78
   3   4 -15   22.59    6.86
   3   4 -15   15.52    5.59
   3   4 -14   43.45    6.15
  -3   4  14   30.05    5.95
   3   4 -13    9.18    4.48
   3   4 -13    0.64    5.63
   3  -4 -13   -0.80    6.95
  -3   4  13   -0.60    5.45
   3   4 -12   18.33    5.96
  -3   4  12   20.50    5.64
   3   4 -12   22.12    7.19
   3   4 -12   19.23    4.04
   3   4 -11   29.77    6.09
   3   4 -11   26.80    7.15
   3   4 -11   27.57    4.31
  -3   4  11   35.03    5.72
  -3   4  10  100.33    7.33
   3   4 -10   94.65    7.67
   3   4 -10   94.71    6.55
   3   4 -10   98.87    6.26
   3   4  -9   17.87    6.01
  -3   4   9   26.72    5.19
  -3   4   9   22.01    5.69
   3   4  -9   15.98    4.52
   3   4  -9   21.77    4.32
  -3   4   8  119.73    8.06
  -3   4   8  123.23    7.72
   3   4  -8  123.07    8.41
   3   4  -8  120.18    7.13
   3   4  -8  120.38    7.07
  -3   4   7  225.70   11.23
   3   4  -7  208.07   11.38
  -3   4   7  216.67   11.00
   3   4  -7  213.19   10.49
   3   4  -7  194.50   10.41
  -3   4   6   29.93    5.81
   3   4  -6   20.32    6.00
   3   4  -6   15.63    4.36
   3   4  -6   16.80    4.22
  -3   4   6   17.97    5.08
  -3   4   5  205.18   10.56
   3   4  -5  214.38   11.00
   3   4  -5  178.52    9.90
   3   4  -5  209.79   10.03
  -3   4   4   76.06    6.48
   3   4  -4   85.43    6.93
   3   4  -4   84.35    5.69
  -3   4   3    3.97    4.64
   3   4  -3   -2.71    4.61
   3   4  -3    0.79    5.22
   3   4  -3    2.69    4.03
   3   4  -2   58.21    6.08
   3   4  -2   53.51    5.48
   3   4  -2   49.33    4.92
  -3   4   2   52.84    5.53
  -3   4   1  106.33    6.85
   3   4  -1  107.54    6.82
   3   4  -1  104.24    7.04
   3   4  -1  100.65    6.31
   3   4  -1   85.26    6.74
   3   4   0  107.28    6.99
  -3   4   0   98.86    6.83
   3   4   0  100.85    6.28
   3   4   0   97.27    6.90
   3   4   0  102.46    6.82
  -3   4  -1  127.33    7.80
   3   4   1  136.85    7.80
   3   4   1  121.06    7.29
   3   4   1  134.12    7.84
  -3   4  -2  153.92    8.59
   3   4   2  158.69    8.47
   3   4   2  142.44    8.09
   3   4   2  145.28    8.53
   3   4   3   92.98    5.59
   3   4   3   85.27    5.98
   3   4   3   95.30    6.55
   3   4   3   94.07    6.53
  -3   4  -3   84.82    6.57
  -3   4  -4  133.16    8.13
   3   4   4  152.44    8.03
   3   4   4  133.07    7.32
   3   4   4  120.60    7.49
   3   4   4  144.33    8.01
   3   4   5   66.19    5.51
   3   4   5   59.77    4.84
  -3   4  -5   46.31    5.70
   3   4   5   58.50    4.92
   3   4   5   67.12    5.87
  -3   4  -6   -2.95    4.86
   3   4   6    2.54    4.48
   3   4   6    0.12    4.98
   3   4   6   -2.39    3.89
   3  -4   6    2.91    6.57
   3   4   7   19.16    4.43
  -3   4  -7   13.95    5.01
   3  -4   7   17.71    6.53
   3   4   7   22.98    5.22
   3   4   7   18.90    4.16
   3  -4   8   42.42    6.74
  -3   4  -8   41.54    5.49
   3   4   8   45.39    4.92
   3   4   8   39.69    5.75
   3  -4   9   19.21    6.40
   3   4   9   20.24    4.53
   3   4   9   12.95    5.21
  -3   4  -9   10.39    4.89
   3  -4  10    0.94    6.34
  -3   4 -10    4.43    4.85
   3   4  10    9.01    5.11
  -3   4 -11   49.45    5.85
   3  -4  11   66.32    7.22
  -3   4 -12    2.25    4.88
   3   4  12    7.12    5.28
  -3   4 -13   63.00    5.97
   3  -4  14   74.53    6.80
   3  -4  15    7.81    6.04
   3   4  15   15.05    4.96
   3  -4  16   80.59    7.46
   3   4  16   78.76    6.32
  -3  -4 -17   12.30    6.21
   3   4  17    5.96    4.76
   3   4  18   13.15    4.67
  -3  -4 -18   18.25    4.84
  -3  -4 -19    8.00    4.52
   3   4  19    3.32    4.48
   3   4  20    6.65    4.30
  -3  -4 -20    3.73    4.49
   3   4  21   15.27    3.85
  -3  -4 -21   12.65    4.27
   3   4  21   10.52    4.00
   3   4  22   16.50    3.63
  -3  -4 -22    9.36    3.96
   3   4  22   11.98    3.52
   3   4  23    4.46    3.19
   3  -5 -20   17.87    4.75
   3   5 -19    6.38    2.99
   3  -5 -19   13.41    5.02
   3  -5 -19    8.71    4.36
   3  -5 -18    4.32    4.59
   3   5 -18    0.30    3.32
   3  -5 -18    2.32    5.09
   3   5 -17   -3.71    3.64
   3  -5 -17    4.88    5.54
   3  -5 -17   -6.43    4.84
  -3   5  17   -0.54    3.10
   3   5 -16   33.66    4.29
   3  -5 -16   44.53    5.33
   3   5 -15   13.53    4.12
   3  -5 -15    5.83    5.17
   3  -5 -14  129.57    8.15
   3   5 -13    2.89    4.41
   3   5 -13    0.47    2.97
   3   5 -13    0.71    3.65
   3   5 -12   28.96    4.17
   3  -5 -12   35.58    6.00
   3   5 -12   27.82    3.60
   3   5 -11   -2.03    3.39
  -3   5  11   -0.65    4.15
   3   5 -10   17.98    3.75
  -3   5  10   13.81    4.39
  -3   5   9   13.55    4.41
   3   5  -9   14.32    4.67
   3   5  -9   21.16    5.26
   3   5  -9   16.97    3.80
  -3   5   8   22.41    4.54
   3   5  -8   25.41    4.93
   3   5  -8   20.31    5.33
   3   5  -7   23.55    5.01
   3   5  -7   10.91    5.41
   3   5  -6   30.33    5.21
   3   5  -6   31.38    5.81
   3   5  -5  161.52    9.24
   3   5  -5  171.04    9.56
  -3   5   5  170.32    9.11
   3   5  -4   19.56    5.20
  -3   5   4   18.76    4.55
   3   5  -4   17.79    5.44
   3   5  -4    9.36    4.27
   3   5  -3    6.11    5.02
  -3   5   3    1.49    4.65
   3   5  -3    4.20    4.07
  -3   5   2    5.26    4.46
   3   5  -2   14.31    5.17
   3   5  -2    3.99    4.27
  -3   5   1   -0.12    4.39
   3   5  -1    2.29    5.12
   3   5  -1    9.22    4.31
  -3   5   0   87.65    6.37
   3   5   0   94.43    6.96
   3   5   0   94.27    6.23
  -3   5  -1   55.66    5.54
   3   5   1   71.07    6.29
   3   5   1   66.05    5.46
  -3   5  -2  208.07   10.95
   3   5   2  227.57   11.29
   3   5   2  212.53   10.87
   3   5   3   23.68    5.27
  -3   5  -3   33.49    4.74
   3   5   4  104.52    6.99
  -3   5  -4   96.35    6.54
   3  -5   4  107.14    7.68
   3   5   5   54.40    5.58
   3  -5   5   49.43    6.22
   3   5   6  114.46    7.44
   3  -5   6  130.61    8.02
   3   5   6  122.35    7.35
   3   5   7    2.22    4.50
   3  -5   7   -2.19    5.59
   3   5   7    0.51    4.57
   3  -5   8    8.41    5.60
   3   5   8    8.97    4.56
   3  -5   9    7.47    5.30
   3   5   9    5.14    4.48
   3  -5  10   19.81    5.38
   3   5  10   17.26    4.44
   3  -5  11    9.06    5.00
   3   5  11    1.17    3.31
   3   5  11    1.00    4.28
   3  -5  12   16.92    4.88
   3   5  12   14.94    4.44
   3   5  12   13.15    3.48
   3   5  13   35.42    3.78
   3  -5  13   37.09    5.37
   3   5  13   32.36    4.53
   3   5  14   17.34    3.39
   3   5  14   17.31    4.19
   3   5  15   -2.16    3.88
   3   5  15   -0.20    3.13
   3   5  16   70.68    4.55
   3   5  16   73.54    5.11
   3   5  17    2.85    3.65
   3   5  17    1.64    2.86
  -3   5 -18   -0.45    3.81
   3   5  18   10.00    3.53
   3   5  18    6.49    2.74
  -3   5 -19    2.28    3.40
   3   5  19   -1.99    3.17
   3  -6 -14   -1.09    3.99
   3  -6 -13   -5.93    3.74
   3  -6 -12   70.95    5.23
   3   6 -11   10.79    2.80
   3  -6 -11    7.73    4.35
   3   6 -10   12.70    3.07
   3  -6 -10   11.56    4.48
   3   6  -9    5.39    3.28
   3  -6  -9   15.40    4.75
   3   6  -8    4.70    3.37
   3  -6  -8   -0.32    4.96
   3   6  -7    7.41    3.64
   3  -6  -7   17.72    5.28
   3   6  -6    4.41    3.69
   3  -6  -6   -1.64    5.40
   3   6  -5   -0.98    3.72
   3  -6  -5    4.68    5.52
   3   6  -4    6.65    3.91
   3  -6  -3   33.29    5.86
   3   6  -3   23.53    4.24
   3  -6  -2    9.02    5.39
   3   6  -2    2.98    3.95
   3   6  -1   84.53    6.03
   3  -6  -1  113.83    7.15
   3   6   0    1.79    3.99
  -3   6   0    1.18    2.94
   3  -6   0    7.69    5.28
   3   6   1   61.73    5.12
  -3   6  -1   60.38    4.53
   3  -6   2    1.65    5.18
  -3   6  -2    2.13    3.26
   3   6   2    3.44    3.88
   3   6   3   13.44    3.90
  -3   6  -3    8.27    3.42
  -3   6  -4    8.23    3.40
  -3   6  -5   16.81    3.53
  -3   6  -6    3.62    3.45
  -3   6  -7    2.39    3.44
  -3   6  -8   13.86    3.56
   3   6   8   14.11    3.37
  -3   6  -9    2.13    3.34
   3   6   9    2.58    3.24
   3   6  10    2.20    3.16
  -3   6 -10   -0.21    3.26
  -3   6 -11   11.10    3.18
   3   6  11   15.73    3.12
  -3   6 -12   19.01    3.38
   3   6  12   42.45    3.35
   4   0 -28    4.61    5.00
   4   0 -28   -4.30    5.02
   4   0 -27   11.35    5.60
   4   0 -27   -4.23    5.58
   4   0 -26   81.07    7.43
   4   0 -26   91.15    7.34
   4   0 -25    2.03    6.34
   4   0 -25   -8.80    5.76
   4   0 -25   -3.72    6.16
   4   0 -24    3.00    5.99
   4   0 -24    4.41    6.25
   4   0 -24    1.56    6.62
   4   0 -23    4.53    6.63
   4   0 -23   -0.60    7.08
   4   0 -22   75.13    7.66
   4   0 -21   -3.11    7.76
   4   0 -20   15.05    7.71
  -4   0  20   18.36    7.92
   4   0 -19   10.16    7.72
  -4   0  19   11.60    7.73
   4   0 -17   11.22    7.17
   4   0 -17   -1.47    4.34
   4   0 -17    3.83    6.21
   4   0 -16  115.64    9.05
   4   0 -16  130.99    7.10
   4   0 -16  109.58    8.35
   4   0 -15   -2.55    5.72
   4   0 -15    0.61    6.70
   4   0 -15   -3.24    4.05
   4   0 -15   -4.51    5.46
   4   0 -14  460.89   21.38
   4   0 -14  496.87   20.76
   4   0 -14  453.12   21.14
   4   0 -14  411.87   21.23
   4   0 -13    2.21    4.97
   4   0 -13    3.49    6.05
   4   0 -13   -0.35    3.89
   4   0 -13    3.43    5.14
  -4   0  12   -1.27    3.81
   4   0 -12   -5.66    6.00
   4   0 -12    5.93    4.82
   4   0 -12   -2.34    3.81
  -4   0  11    3.37    3.72
   4   0 -11    4.90    3.81
   4   0 -11    2.16    4.65
   4   0 -11   -2.72    5.76
   4   0 -10  414.04   19.53
   4   0 -10  416.80   18.97
   4   0 -10  438.66   19.32
   4   0  -9    3.42    5.58
   4   0  -9    3.57    3.18
   4   0  -9    3.04    4.39
   4   0  -8    9.39    4.25
  -4   0   8   11.35    2.83
  -4   0   8   10.76    3.87
   4   0  -8   18.27    5.67
   4   0  -8   12.19    4.32
   4   0  -8    7.49    3.13
  -4   0   7    0.81    2.87
  -4   0   7    0.75    3.76
   4   0  -6  823.45   34.74
  -4   0   6  771.58   34.42
  -4   0   5    4.17    3.03
   4   0  -5    4.93    4.47
  -4   0   4  177.93    8.77
   4   0  -4  196.02    9.36
   4   0  -4  182.57    9.17
  -4   0   3    2.03    3.20
   4   0  -3    1.02    4.14
   4   0  -3    3.53    3.80
   4   0  -3    0.95    3.35
   4   0  -3   -1.25    3.96
  -4   0   2    2.57    3.35
   4   0  -2    0.10    3.81
   4   0  -2    2.68    4.26
   4   0  -2   -0.82    3.84
   4   0  -2   -0.11    3.66
   4   0  -1    0.07    3.12
   4   0  -1    0.72    3.89
   4   0  -1   -7.09    3.74
   4   0   0  515.33   20.86
   4   0   0  458.91   20.46
   4   0   0  451.26   20.69
  -4   0   0  456.60   20.77
   4   0   1   -0.10    3.95
   4   0   1   -1.19    3.08
   4   0   1   -1.31    3.58
  -4   0  -1    0.05    4.24
  -4   0  -2  360.26   15.59
   4   0   2  317.67   15.11
   4   0   2  355.81   15.43
   4   0   3    3.64    3.16
  -4   0  -3    0.71    4.49
   4   0   3    1.70    3.61
  -4   0  -3    1.47    4.31
   4   0   3    5.79    4.02
   4   0   4   11.47    3.42
  -4   0  -4   11.43    4.73
   4   0   4    9.26    3.48
   4   0   5   -0.72    1.90
  -4   0  -5   -1.12    4.80
   4   0   5   -1.11    3.53
   4   0   6  324.43   15.30
  -4   0  -6  348.69   15.75
  -4   0  -6  356.43   15.71
   4   0   7    1.28    3.20
   4   0   7    0.88    3.49
  -4   0  -7   -1.23    4.75
   4   0   8  760.32   33.08
  -4   0  -8  744.31   33.34
  -4   0  -8  759.50   33.34
   4   0   8  756.42   33.09
   4   0   9   -0.12    4.22
  -4   0  -9    3.35    4.97
  -4   0  -9    0.32    4.80
   4   0   9   -0.36    3.34
   4   0  10  597.19   26.00
   4   0  10  588.09   25.81
  -4   0 -10  561.35   26.17
  -4   0 -11   -3.33    5.07
  -4   0 -11   -0.75    5.20
  -4   0 -12   93.96    7.07
  -4   0 -12   89.47    6.99
  -4   0 -13    1.06    5.72
  -4   0 -13   -4.02    5.60
  -4   0 -14   95.63    7.39
  -4   0 -14   80.08    7.39
  -4   0 -15   -4.18    6.19
  -4   0 -15    3.24    6.11
  -4   0 -16  175.04   10.13
  -4   0 -16  156.25   10.22
  -4   0 -17    7.13    6.81
  -4   0 -17   -6.78    6.42
  -4   0 -18   36.75    7.22
  -4   0 -18   40.30    6.90
  -4   0 -19   -7.95    7.14
  -4   0 -19   -0.29    6.68
  -4   0 -20    7.59    7.39
  -4   0 -20   11.04    6.81
  -4   0 -21    5.69    7.67
  -4   0 -22   25.18    7.73
   4   0  23   15.67    7.70
  -4   0 -24   12.85    7.11
   4   0  24   16.84    7.63
  -4   0 -25   -0.53    6.87
   4   0  25   -1.73    7.51
  -4   0 -25    8.47    6.28
  -4   0 -26    1.18    6.41
   4   0  26    5.63    7.38
  -4   0 -26    3.50    6.07
  -4   0 -27    2.44    6.23
   4   0  27    8.02    6.96
  -4   0 -27   10.00    6.07
   4   0  28   11.47    6.09
  -4   0 -28   11.97    5.64
   4   0  29   -1.42    3.30
   4   1 -28    8.96    4.86
   4  -1 -28   -1.46    5.07
   4  -1 -27   30.44    5.04
   4   1 -27   44.34    5.86
   4   1 -27   30.48    5.74
   4  -1 -27   31.68    5.81
  -4   1  26    9.14    6.49
   4  -1 -26    7.45    5.29
   4   1 -26    8.09    6.09
   4   1 -26   10.11    5.94
  -4   1  25   23.99    7.36
   4  -1 -25   10.04    5.76
   4  -1 -25   11.51    5.26
   4   1 -25    1.81    6.32
   4   1 -25   10.46    6.61
   4  -1 -24    1.81    6.13
   4   1 -24    3.29    6.72
   4   1 -24   14.56    5.99
   4   1 -24   -3.41    6.45
  -4   1  24   -4.38    7.62
   4   1 -23  108.79    8.95
  -4   1  23  119.61    9.75
   4  -1 -23  104.76    8.45
   4   1 -23  119.13    8.85
   4   1 -22   22.81    7.12
   4  -1 -22   14.54    6.85
   4   1 -22   28.97    6.76
   4   1 -22   23.74    7.15
   4   1 -21    3.46    7.10
  -4   1  21    9.30    8.59
   4  -1 -20  152.22   10.32
   4   1 -20  148.98   10.42
   4  -1 -20  148.53    8.84
   4   1 -20  156.94   10.02
   4   1 -20  146.64   10.33
   4  -1 -19   21.76    7.46
   4   1 -19   14.45    7.18
   4  -1 -19   28.39    5.42
   4   1 -19   27.33    7.84
   4   1 -19   15.99    6.79
   4  -1 -18  145.36    9.87
   4   1 -18  151.91   10.43
   4  -1 -18  130.65    8.44
   4   1 -18  149.52    9.99
   4   1 -18  153.30    9.71
   4  -1 -17    5.63    5.50
   4  -1 -17    4.29    6.84
   4   1 -17    3.50    7.46
   4   1 -17    7.34    6.75
   4  -1 -17    6.44    4.89
   4   1 -17   16.36    6.50
   4   1 -17    8.73    6.59
   4  -1 -16   -1.48    5.04
   4  -1 -16   -0.93    6.49
   4   1 -16    5.59    6.52
   4   1 -16    1.39    7.27
   4  -1 -16   -0.63    4.82
   4   1 -16    6.80    6.28
   4   1 -16   -3.41    6.34
   4  -1 -15  138.13    9.54
   4   1 -15  147.52   10.25
  -4   1  15  158.82    9.01
   4   1 -15  159.35    8.70
   4  -1 -15  159.92    8.65
   4   1 -15  159.59   10.00
   4   1 -15  159.59    9.63
   4   1 -15  181.50    9.88
   4  -1 -14   17.42    6.15
   4   1 -14   29.30    7.13
   4  -1 -14   24.39    4.74
   4   1 -14   28.64    4.86
  -4   1  14   25.03    5.18
   4   1 -14   24.65    6.17
   4   1 -14   26.77    6.41
   4   1 -13   74.74    6.67
  -4   1  13   55.96    5.78
   4   1 -13   51.03    6.51
   4  -1 -13   62.25    6.46
   4   1 -13   57.12    7.45
   4   1 -13   69.10    5.54
   4  -1 -13   65.34    5.58
   4  -1 -13   50.54    5.34
   4   1 -13   56.27    6.63
   4  -1 -12   60.90    6.24
   4   1 -12   57.99    7.21
   4   1 -12   68.61    6.44
   4   1 -12   67.69    5.18
   4  -1 -12   58.89    5.33
   4   1 -12   55.39    6.46
   4  -1 -12   54.72    5.16
  -4   1  12   55.94    5.66
   4   1 -12   56.63    6.72
   4  -1 -11    4.43    5.31
   4   1 -11    6.00    6.38
   4   1 -11   -1.72    5.67
   4   1 -11    0.44    4.26
  -4   1  11    0.18    4.74
   4   1 -11    5.01    5.50
   4   1 -11    6.56    5.14
   4  -1 -11    0.62    4.27
   4   1 -10   41.08    5.57
   4  -1 -10   40.19    5.59
  -4   1  10   46.43    5.19
   4   1 -10   39.00    4.60
   4   1 -10   33.01    6.07
   4  -1 -10   30.43    4.53
   4   1 -10   42.29    5.54
   4   1 -10   40.33    6.57
  -4   1   9  273.53   12.60
   4   1  -9  263.21   12.60
   4  -1  -9  225.35   12.57
   4   1  -9  273.80   13.25
  -4   1   9  254.63   12.27
   4   1  -9  252.87   11.94
   4   1  -9  274.63   12.29
   4   1  -9  260.75   12.85
  -4   1   8  496.82   22.04
   4   1  -8  524.76   22.64
   4   1  -8  475.60   21.77
   4   1  -8  515.88   22.00
   4   1  -8  502.76   22.37
   4   1  -8  473.02   22.12
  -4   1   8  476.08   22.15
   4   1  -7    9.65    3.31
   4   1  -7    2.53    6.23
   4   1  -7    7.20    4.44
   4   1  -7    4.45    3.95
   4   1  -7    5.34    5.40
  -4   1   7    6.27    3.84
   4   1  -7    3.27    4.32
  -4   1   6  261.66   12.78
   4   1  -6  298.27   13.58
   4   1  -6  264.79   12.41
   4   1  -6  275.49   13.01
   4   1  -6  269.83   12.91
   4  -1  -6  271.01   12.69
   4   1  -6  262.75   12.45
   4   1  -6  297.07   12.80
   4   1  -6  297.95   13.30
   4  -1  -6  255.42   13.01
   4   1  -6  278.32   12.94
   4   1  -6  266.30   13.02
  -4   1   5  547.09   24.23
   4  -1  -5  521.53   24.18
   4   1  -5  546.23   24.27
   4   1  -5  595.85   24.24
   4   1  -5  567.91   24.26
   4   1  -5  531.90   23.94
   4   1  -5  539.25   24.08
   4   1  -5  514.63   23.90
   4   1  -5  563.79   24.31
   4  -1  -5  543.47   24.10
  -4   1   4  595.13   25.92
   4   1  -4  590.65   25.64
   4  -1  -4  558.88   25.79
   4   1  -4  546.92   25.89
   4  -1  -4  578.15   25.77
   4   1  -4  616.16   25.79
   4   1  -4  601.60   25.68
   4   1  -4  580.03   25.97
   4   1  -4  573.17   25.96
   4   1  -3    0.35    4.49
  -4   1   3    0.29    4.12
   4   1  -3    2.13    3.14
   4  -1  -3   -0.52    3.80
   4   1  -3    0.48    4.21
   4   1  -3   -0.75    4.59
   4  -1  -3    0.79    3.60
   4   1  -3    2.84    4.13
   4   1  -3   -2.88    4.13
   4  -1  -3    0.04    3.19
   4   1  -2   35.10    4.57
  -4   1   2   39.58    4.46
   4  -1  -2   35.27    4.10
   4   1  -2   31.10    4.45
   4  -1  -2   33.83    3.38
   4   1  -2   33.52    5.10
   4   1  -2   28.52    4.88
   4   1  -2   33.44    4.56
   4   1  -1   30.37    4.43
  -4   1   1   28.46    4.66
   4  -1  -1   31.85    3.95
   4   1  -1   31.15    5.04
   4   1  -1   36.45    3.89
   4   1  -1   35.60    4.44
   4  -1  -1   25.87    3.06
   4   1  -1   35.17    4.84
   4  -1   0  308.26   13.45
   4  -1   0  293.04   13.28
   4   1   0  296.91   13.64
   4   1   0  283.96   13.65
   4   1   0  279.15   13.70
   4   1   0  307.68   13.66
   4   1   0  271.16   13.30
   4   1   0  293.77   13.50
   4   1   1  149.52    7.66
   4   1   1  152.05    8.12
   4   1   1  150.51    8.18
  -4   1  -1  158.01    8.92
   4  -1   1  152.35    7.69
   4   1   1  140.24    8.01
   4   1   1  166.62    7.79
   4   1   2   15.56    3.51
   4   1   2   16.98    3.46
   4   1   2   16.62    4.18
  -4   1  -2   14.65    5.28
   4   1   2   18.10    4.11
   4   1   2   18.96    4.07
   4   1   2   17.74    4.36
   4  -1   2   16.23    3.55
   4   1   3  121.97    6.71
   4   1   3  122.26    7.20
  -4  -1  -3  131.21    6.76
   4   1   3  129.28    6.69
   4   1   3  142.33    7.33
   4  -1   4  564.47   25.49
   4   1   4  557.72   25.62
  -4  -1  -4  636.55   25.65
   4   1   4  592.58   25.79
   4   1   4  569.21   25.49
   4   1   5  129.96    6.55
   4  -1   5  109.72    6.20
   4   1   5  126.45    7.12
  -4  -1  -5  127.34    6.85
   4  -1   5  129.24    7.28
   4   1   6  105.79    6.06
  -4   1  -6  109.85    7.40
  -4  -1  -6  107.34    6.38
  -4   1  -6  101.34    6.97
   4  -1   6  106.52    6.65
  -4   1  -7  154.14    8.84
  -4   1  -7  152.29    8.53
   4  -1   7  150.90    8.33
   4  -1   8   60.30    5.77
  -4   1  -8   59.51    5.95
   4   1   8   71.65    4.79
  -4  -1  -9  747.02   32.32
  -4   1  -9  697.36   32.38
   4   1   9  784.06   32.10
   4  -1   9  671.87   32.23
   4  -1  10   54.67    5.69
  -4   1 -10   42.80    5.93
  -4  -1 -10   52.30    5.58
  -4   1 -10   51.40    5.76
   4   1  10   61.49    4.48
  -4  -1 -10   41.59    6.11
   4   1  11   11.25    3.66
   4  -1  11   11.20    5.00
  -4   1 -11    8.52    5.61
  -4  -1 -11    3.49    5.16
   4  -1  12  125.47    8.14
  -4   1 -12  144.40    8.92
  -4  -1 -12  153.08    8.55
  -4  -1 -12  140.94    8.86
   4  -1  13    8.12    5.61
  -4   1 -13    9.82    6.27
  -4  -1 -13    9.11    5.68
  -4  -1 -13   14.29    6.38
   4  -1  14   42.65    6.48
  -4   1 -14   41.61    6.82
  -4  -1 -14   40.54    6.32
  -4  -1 -14   40.19    7.28
  -4   1 -15    5.42    6.86
  -4  -1 -15   -1.05    6.37
  -4  -1 -15    7.86    7.49
  -4   1 -16   55.11    7.71
  -4  -1 -16   52.40    7.24
  -4  -1 -16   46.58    8.51
  -4   1 -17  150.85   10.29
  -4  -1 -17  144.29    9.91
   4   1  18  204.65   11.70
  -4   1 -18  173.66   12.02
  -4  -1 -18  218.67   11.72
  -4   1 -18  184.40   11.58
   4   1  19  149.65   10.46
  -4   1 -19  146.43   10.88
  -4  -1 -19  154.71   10.35
  -4   1 -19  155.99   10.32
  -4   1 -20   25.61    7.83
  -4  -1 -20   23.01    7.35
  -4   1 -20   24.74    7.47
  -4   1 -21   10.17    7.63
  -4  -1 -21    3.73    7.55
   4   1  21   -1.44    7.58
  -4   1 -22   21.63    7.75
  -4  -1 -22   10.16    7.42
   4   1  22   11.17    7.62
  -4  -1 -22   25.51    6.83
  -4   1 -22   18.34    6.91
   4   1  23    8.79    7.67
  -4  -1 -23    1.41    6.46
  -4   1 -23   -1.94    6.68
  -4   1 -24   12.13    7.15
  -4  -1 -24    0.41    6.69
   4   1  24   11.83    7.48
  -4   1 -24    4.29    6.75
   4  -1  25   27.39    7.53
  -4  -1 -25   18.25    6.60
   4   1  25   10.63    7.18
  -4   1 -25   21.11    6.72
  -4  -1 -26   -9.85    6.35
   4  -1  26   -9.51    7.14
   4   1  26    4.52    6.53
  -4   1 -26   -7.34    6.16
   4   1  26    2.95    4.55
  -4  -1 -27   -3.49    5.89
   4  -1  27    5.79    6.82
   4   1  27    0.23    5.91
   4   1  27    2.32    3.97
  -4   1 -27   -5.23    5.69
  -4  -1 -27    7.88    5.53
  -4  -1 -28   51.98    5.91
   4   1  28   46.51    4.34
  -4   1 -28   55.02    5.78
  -4  -1 -28   60.36    5.70
  -4   2  27    0.06    5.92
   4   2 -27    1.59    4.78
  -4   2  26   87.38    7.56
   4   2 -26   56.19    6.28
   4   2 -25    2.15    5.80
  -4   2  25   -1.63    7.29
   4  -2 -25    2.68    5.25
  -4   2  24   -8.31    7.64
   4   2 -24    3.09    6.02
   4  -2 -24   -5.01    5.56
   4   2 -24    2.11    6.20
  -4   2  23   15.93    7.93
   4   2 -23   12.42    6.59
   4   2 -23   -8.28    6.62
   4   2 -22   19.86    6.89
  -4   2  22    6.76    8.34
   4   2 -22   17.30    6.79
   4   2 -21   17.54    6.89
   4   2 -21    8.99    6.95
   4  -2 -21    3.21    5.51
   4  -2 -20    1.20    5.50
   4   2 -20    7.40    7.29
   4   2 -19   24.21    7.53
   4  -2 -19   22.60    5.84
   4   2 -19   22.41    7.52
   4   2 -18   21.62    7.47
   4   2 -18    7.53    7.31
   4   2 -18    9.49    7.30
   4  -2 -18   10.95    5.68
   4   2 -17   10.54    7.62
   4   2 -17   10.79    7.19
   4  -2 -17    3.58    5.60
   4   2 -17    2.18    7.30
  -4   2  16    9.53    5.84
   4   2 -16   10.37    7.63
   4   2 -16   20.39    7.12
   4   2 -16    6.10    6.83
   4  -2 -16    6.37    5.58
   4   2 -15   43.57    7.51
   4   2 -15   41.79    7.18
   4  -2 -15   33.15    5.96
   4   2 -15   28.77    7.22
  -4   2  15   26.58    6.21
  -4   2  14    1.80    5.78
   4   2 -14   -0.12    7.17
   4   2 -14    5.06    6.43
   4  -2 -14    6.68    5.65
   4   2 -14   -8.03    7.00
  -4   2  13    8.08    5.67
   4   2 -13   13.89    7.30
   4   2 -13    4.39    4.45
   4   2 -13    5.21    6.57
   4  -2 -13    6.18    5.41
   4   2 -13    8.69    6.67
  -4   2  12    7.15    4.50
  -4   2  12    8.58    5.85
   4   2 -12   -1.32    7.12
   4   2 -12    6.94    6.22
   4   2 -12    0.36    4.26
   4   2 -12    0.60    6.27
   4   2 -11    2.73    6.34
   4   2 -11   11.16    6.15
  -4   2  11    5.97    4.46
   4   2 -11    3.95    7.26
   4   2 -11    3.78    4.27
  -4   2  11   -1.11    5.55
  -4   2  10   13.70    4.61
  -4   2  10   24.59    5.93
   4   2 -10   14.10    6.11
   4   2 -10   21.02    7.14
   4   2 -10   18.73    4.30
   4   2 -10   14.74    5.99
   4   2 -10   16.18    5.00
   4   2 -10    8.88    5.89
  -4   2   9   97.90    6.32
  -4   2   9   91.17    7.11
   4   2  -9   79.92    5.93
   4   2  -9   89.28    6.52
   4   2  -9   89.41    7.50
   4   2  -9   85.86    6.91
   4   2  -9   81.37    5.02
   4   2  -9   98.05    7.18
   4   2  -9   97.56    6.97
   4   2  -8    8.76    6.05
   4   2  -8    3.47    5.41
  -4   2   8    2.79    4.43
   4   2  -8    4.26    4.99
   4   2  -8    4.69    2.94
   4   2  -8    4.25    5.47
   4   2  -8    7.55    5.53
  -4   2   7    3.25    4.32
   4   2  -7    7.48    5.96
   4   2  -7    9.46    5.09
   4   2  -7    8.05    4.94
   4   2  -7    7.78    2.89
   4   2  -7    2.90    5.12
   4   2  -7   -3.76    5.44
   4   2  -6  161.61    8.42
  -4   2   6  151.85    8.37
   4   2  -6  148.56    9.06
   4   2  -6  145.35    7.55
   4   2  -6  152.68    8.52
   4   2  -6  148.77    8.74
   4   2  -6  157.51    8.80
   4   2  -5 1232.12   54.34
   4   2  -5 1286.41   54.50
   4   2  -5 1232.30   54.36
   4   2  -5 1237.14   54.11
   4   2  -4  248.53   12.23
   4   2  -4  247.34   12.23
   4   2  -4  267.68   12.93
   4   2  -4  268.04   12.41
   4   2  -4  251.91   11.73
   4   2  -3  117.59    6.90
   4   2  -3  116.53    6.81
   4   2  -3  134.20    7.88
   4   2  -3  108.95    7.08
   4   2  -3  110.81    6.11
   4   2  -2    4.94    4.04
   4   2  -2    5.48    4.13
   4   2  -2    2.14    4.06
   4   2  -2    9.23    4.03
   4  -2  -2    6.88    3.48
   4   2  -2    3.58    4.44
   4   2  -2    5.82    5.63
   4   2  -2    6.74    4.63
   4   2  -1  529.39   23.84
   4   2  -1  547.04   23.87
   4   2  -1  550.85   24.23
   4   2  -1  532.26   23.94
   4   2  -1  534.93   23.90
   4   2  -1  507.39   23.94
   4   2  -1  534.34   23.79
   4   2  -1  553.70   23.84
   4   2   0  536.02   22.78
   4   2   0  495.14   22.85
   4   2   0  510.32   22.80
   4   2   0  496.63   22.85
   4   2   0  514.04   22.72
   4   2   1   15.18    4.07
   4   2   1   22.74    3.98
   4   2   1   19.34    3.78
   4   2   1   17.92    4.41
   4   2   2    2.42    3.91
   4   2   2    2.59    3.74
   4   2   2    2.83    3.61
   4   2   3  207.46   10.15
   4   2   3  212.18   10.16
   4   2   3  210.67   10.22
   4   2   4   18.95    3.69
   4   2   4   18.01    3.92
  -4   2  -4   24.41    5.96
   4   2   4   14.61    4.05
   4   2   5  105.27    6.12
   4   2   5   94.72    6.26
  -4   2  -5  115.49    7.70
   4   2   5  118.12    6.47
   4  -2   6   13.51    5.67
   4   2   6    6.72    4.45
   4   2   6    6.76    3.56
  -4   2  -6    8.94    5.51
   4   2   6    4.29    4.25
   4  -2   7   33.49    5.81
  -4   2  -7   26.67    5.63
   4   2   7   33.92    4.50
   4   2   7   24.63    4.87
   4   2   8  101.37    6.84
  -4   2  -8  110.91    7.62
   4   2   8  119.44    6.73
   4  -2   8  102.41    7.60
   4   2   9   37.71    4.99
   4   2   9   41.81    4.82
  -4   2  -9   36.93    6.01
   4  -2   9   32.28    5.83
   4  -2  10    2.80    6.00
   4   2  10   13.50    4.61
  -4   2 -10   10.50    5.99
   4   2  10    6.37    4.43
   4  -2  11    8.20    6.08
  -4  -2 -11    2.80    4.85
   4   2  11    3.56    4.64
  -4   2 -11    4.28    6.16
   4   2  11    3.11    4.55
   4   2  12  264.65   12.62
  -4  -2 -12  227.49   12.82
  -4   2 -12  262.12   13.37
   4   2  12  276.40   12.60
   4  -2  12  253.80   13.17
  -4  -2 -13  490.02   23.66
  -4   2 -13  523.56   23.94
   4   2  13  546.51   23.34
   4  -2  13  495.67   23.64
   4  -2  14   23.99    6.19
   4   2  14   22.15    4.84
  -4  -2 -14   24.65    6.26
  -4   2 -14   31.84    7.23
   4  -2  15   22.71    6.98
  -4  -2 -15    9.48    6.69
  -4   2 -15   25.85    7.16
   4   2  15   15.10    4.61
   4  -2  16   36.27    7.51
  -4  -2 -16   41.79    7.35
  -4   2 -16   25.78    7.54
   4   2  16   26.41    4.81
  -4  -2 -17  177.38   11.05
  -4   2 -17  157.07   10.88
  -4  -2 -18  147.25   10.29
  -4   2 -18  129.62   10.19
  -4  -2 -19   37.62    8.00
  -4   2 -19   44.06    7.98
   4   2  20    6.24    5.42
   4   2  21   11.31    6.74
  -4  -2 -21   13.82    6.80
  -4   2 -21    6.53    6.94
   4   2  22   33.76    7.01
  -4  -2 -22   34.26    6.97
  -4   2 -22   20.53    7.04
   4   2  22   39.11    5.18
  -4  -2 -23   13.84    6.48
   4   2  23    3.36    4.65
  -4  -2 -23    6.38    6.45
  -4   2 -23    3.80    6.48
   4   2  23    7.63    3.85
  -4  -2 -24    2.96    6.22
  -4  -2 -24   10.42    5.74
  -4   2 -24   12.26    6.20
   4   2  24   16.12    4.49
   4   2  24   18.82    3.71
   4   2  25    4.37    3.14
   4   2  25    6.34    3.97
  -4  -2 -25    6.62    5.60
  -4  -2 -25    7.95    5.43
  -4   2 -25    7.08    5.82
   4  -2  26   -0.58    6.46
  -4  -2 -26   -4.59    5.56
  -4   2 -26   -6.30    5.60
  -4  -2 -27   25.82    5.04
   4  -2  27   28.28    6.25
   4  -3 -26    2.69    4.36
  -4   3  25    2.39    6.47
   4   3 -25    6.98    4.83
   4  -3 -25   -4.12    5.07
  -4   3  24    1.93    6.88
   4   3 -24    2.22    4.02
   4   3 -24    4.68    5.48
  -4   3  23   23.57    7.38
   4   3 -23   10.07    4.43
   4   3 -23    7.31    5.90
  -4   3  22   26.10    7.84
   4  -3 -22    9.70    5.40
   4   3 -22   35.53    4.85
   4   3 -22   14.19    6.30
   4   3 -21   21.91    6.67
   4  -3 -21   20.67    5.59
   4  -3 -21   26.78    5.73
   4   3 -20   22.19    6.74
   4  -3 -20   21.71    5.66
   4   3 -19   20.89    7.01
   4  -3 -19   18.59    6.17
   4  -3 -18   79.88    7.49
   4   3 -18   89.21    8.09
   4   3 -17   18.14    5.13
   4  -3 -17   30.18    6.50
  -4   3  16    4.47    5.81
   4   3 -16   -4.91    4.99
   4  -3 -16    7.27    6.38
  -4   3  15   10.43    6.03
   4   3 -15    8.45    5.11
   4  -3 -15   -0.26    6.67
   4   3 -15    4.70    7.17
   4   3 -14   19.88    5.31
   4  -3 -14   29.53    6.84
   4   3 -14   35.01    7.20
  -4   3  14   25.84    6.19
   4   3 -13   57.90    5.88
   4   3 -13   67.13    7.69
   4   3 -12   -1.71    6.94
   4   3 -12   -0.44    4.99
  -4   3  12    2.86    6.04
  -4   3  11   -0.38    6.13
  -4   3  11   -1.22    5.20
   4   3 -11    8.13    5.05
   4   3 -11    6.60    5.55
   4   3 -11    0.90    6.82
  -4   3  10   11.05    5.28
  -4   3  10   12.46    6.09
   4   3 -10    8.65    4.21
   4   3 -10   12.39    4.97
   4   3 -10    8.47    5.52
   4   3 -10   16.57    3.51
   4   3 -10   18.89    6.85
  -4   3   9  105.03    7.85
  -4   3   9  102.84    7.16
   4   3  -9  101.22    6.40
   4   3  -9   98.85    6.87
   4   3  -9  106.59    7.44
   4   3  -9   99.03    5.96
   4   3  -9   93.34    8.45
  -4   3   8  373.01   18.29
   4   3  -8  370.32   17.53
   4   3  -8  381.52   17.86
   4   3  -8  419.68   18.62
   4   3  -8  376.99   18.02
   4   3  -8  386.25   17.40
  -4   3   8  386.48   18.00
  -4   3   7    4.64    5.04
   4   3  -7    1.98    4.13
   4   3  -7    6.57    4.92
   4   3  -7   -4.37    5.31
   4   3  -7   -2.02    6.78
   4   3  -7    2.34    3.37
   4   3  -6    6.38    4.13
   4   3  -6   11.83    4.98
   4   3  -6   13.67    5.27
   4   3  -6   10.66    6.74
   4   3  -6   10.87    3.41
  -4   3   6   10.92    4.98
  -4   3   5   32.30    5.25
   4   3  -5   35.27    4.51
   4   3  -5   34.64    5.10
   4   3  -5   35.00    5.41
   4   3  -5   40.33    6.92
   4   3  -5   32.35    3.93
  -4   3   4    6.82    4.95
   4   3  -4    6.62    4.15
   4   3  -4   13.52    4.31
   4   3  -4    4.10    4.62
   4   3  -4    3.38    4.84
   4   3  -4   -5.97    6.48
   4   3  -4    7.53    3.49
  -4   3   3   81.75    6.16
   4   3  -3   67.57    5.42
   4   3  -3   67.74    5.44
   4   3  -3   87.11    5.94
   4   3  -3   71.19    5.83
   4   3  -3   67.35    4.91
   4   3  -2   26.17    5.00
  -4   3   2   29.07    5.18
   4   3  -2   32.26    4.50
   4   3  -2   35.06    4.42
   4   3  -2   35.18    4.95
   4   3  -2   31.69    4.81
   4   3  -2   27.53    3.80
   4   3  -1   -0.19    4.64
  -4   3   1    2.72    4.77
   4   3  -1    4.43    4.15
   4   3  -1    1.50    3.87
   4   3  -1   -4.15    4.62
   4   3  -1    0.31    3.66
   4   3  -1   -1.56    4.46
   4   3  -1   -1.34    3.53
   4   3   0   37.65    5.14
   4   3   0   50.69    4.77
   4   3   0   47.28    4.51
  -4   3   0   53.54    5.54
   4   3   0   35.41    4.31
   4   3   0   43.55    4.21
   4   3   1  200.94   10.08
  -4   3  -1  212.60   10.78
   4   3   1  205.81   10.21
   4   3   1  207.83   10.07
   4   3   1  199.35   10.48
  -4   3  -2   -2.01    4.80
   4   3   2    4.60    4.09
   4   3   2   -3.21    3.83
   4   3   2    1.15    3.84
   4   3   2    2.01    4.59
  -4   3  -3   14.00    4.88
   4   3   3   14.55    4.25
   4   3   3   12.31    4.00
   4   3   3   13.89    4.69
  -4   3  -4    5.04    4.92
   4   3   4    4.25    4.13
   4   3   4    7.51    4.15
   4   3   4    3.39    4.56
  -4   3  -5   92.85    6.69
   4   3   5   85.57    6.12
   4   3   5   94.39    6.06
   4   3   5   93.35    6.47
   4   3   6    0.18    4.22
  -4   3  -6    2.27    4.85
   4  -3   6    0.77    6.72
   4   3   6   -3.66    4.88
   4   3   6    0.90    4.29
  -4   3  -7   61.92    6.19
   4   3   7   75.01    5.67
   4   3   7   91.43    6.30
   4   3   7   82.24    6.17
   4  -3   7   65.35    7.41
   4   3   8    1.45    5.02
   4   3   8    7.15    5.08
   4   3   9  153.44    8.87
   4  -3   9  143.59    9.61
   4   3   9  159.22    8.72
   4  -3  10   21.38    6.52
   4   3  10   18.04    5.00
   4   3  10   20.02    5.18
  -4   3 -11  200.43   12.36
   4   3  11  228.52   11.32
   4  -3  11  220.22   12.05
   4   3  11  215.86   11.13
   4  -3  12   -2.77    6.63
   4   3  12    1.87    4.93
  -4   3 -12    3.67    6.97
   4   3  12   -1.29    5.10
   4   3  13   14.08    5.07
   4  -3  13   15.25    6.72
   4   3  13   13.90    4.96
  -4   3 -13   18.66    7.43
  -4  -3 -14  301.94   15.95
  -4   3 -14  330.60   16.75
   4   3  14  353.10   15.58
   4  -3  14  320.14   15.87
   4   3  14  319.40   15.50
  -4  -3 -15   21.37    6.56
  -4   3 -15   21.92    7.78
   4   3  15   28.87    5.20
   4   3  15   30.08    5.19
  -4  -3 -16    5.20    6.62
  -4   3 -16   -7.72    7.58
   4   3  16   12.22    4.91
   4   3  17   26.05    4.98
   4   3  17   24.07    4.79
  -4  -3 -18   45.32    6.98
  -4   3 -18   56.85    7.66
   4   3  18   40.21    5.03
  -4  -3 -19   19.49    6.38
  -4   3 -19   12.99    7.16
   4   3  19   12.60    4.35
  -4  -3 -20   18.48    6.31
   4   3  20   12.67    4.13
  -4  -3 -21    1.34    6.13
   4   3  21   11.91    4.25
  -4  -3 -22   -2.60    5.51
   4   3  22    6.70    3.91
  -4  -3 -23    0.53    5.10
   4   3  23   -1.32    3.68
  -4  -3 -23   -2.49    4.90
   4   3  24    7.78    3.28
  -4  -3 -24    7.40    4.58
  -4  -3 -24   -4.45    4.38
  -4  -3 -25   -1.01    3.93
  -4   4  22   23.21    5.87
  -4   4  22    5.92    3.49
  -4   4  21   10.22    6.27
   4  -4 -21   11.37    5.03
   4  -4 -20   17.10    5.32
   4  -4 -20   19.66    5.25
   4  -4 -19   32.23    5.67
   4  -4 -19   22.96    5.62
   4   4 -18    8.35    3.82
   4  -4 -18   10.35    5.72
   4   4 -17   82.29    5.76
   4  -4 -17   96.23    7.27
   4   4 -17   76.28    5.99
   4   4 -16    0.89    4.29
   4   4 -16   10.42    6.38
   4   4 -16    1.45    4.52
   4  -4 -15   55.90    7.03
   4   4 -15   42.68    5.31
   4   4 -15   57.62    7.16
  -4   4  14   30.05    5.52
   4   4 -14   25.67    5.31
   4  -4 -14   34.26    6.97
   4   4 -14   16.33    4.92
   4   4 -14   18.06    6.76
  -4   4  12    4.80    5.49
   4   4 -12    5.09    5.25
   4   4 -11    1.75    4.29
   4   4 -11   -2.03    5.39
   4   4 -11   -1.47    3.50
  -4   4  11    1.76    5.72
  -4   4  10   43.46    5.60
   4   4 -10   44.75    5.10
   4   4 -10   41.51    5.95
  -4   4  10   48.78    6.32
   4   4 -10   37.77    5.43
   4   4 -10   44.84    4.38
  -4   4   9  368.79   16.78
  -4   4   9  363.91   16.94
   4   4  -9  341.42   16.42
   4   4  -9  350.18   16.69
   4   4  -9  340.35   16.46
   4   4  -9  350.62   16.19
  -4   4   8   20.48    5.41
  -4   4   8   19.39    6.03
   4   4  -8   19.10    4.80
   4   4  -8   18.90    5.43
   4   4  -8   18.74    4.95
   4   4  -8   19.00    3.94
   4   4  -7    0.93    4.63
  -4   4   7    7.60    5.93
   4   4  -7    1.91    5.36
   4   4  -7    0.82    4.73
   4   4  -7    1.03    3.82
  -4   4   7    0.14    5.10
  -4   4   6   -1.02    5.90
   4   4  -6   -1.14    4.63
   4   4  -6   -2.18    5.57
  -4   4   6    2.49    5.23
   4   4  -6    0.40    4.74
   4   4  -6    0.52    3.81
  -4   4   5   59.31    6.29
   4   4  -5   61.19    5.63
   4   4  -5   63.52    6.43
   4   4  -5   64.92    5.03
  -4   4   4    3.43    5.16
   4   4  -4    1.45    4.69
   4   4  -4   -4.64    5.48
   4   4  -4   -4.03    3.84
  -4   4   3  222.01   11.57
   4   4  -3  222.22   11.27
   4   4  -3  230.56   11.62
   4   4  -3  218.66   10.99
   4   4  -2    9.61    4.80
  -4   4   2   11.19    5.21
   4   4  -2   12.52    4.00
  -4   4   1  169.28    9.51
   4   4  -1  169.70    9.21
   4   4  -1  170.91    8.87
   4   4  -1  164.04    9.44
   4   4   0    2.43    5.05
   4   4   0    7.30    4.91
  -4   4   0    7.83    5.10
   4   4   0    4.27    4.04
   4   4   1    2.87    4.94
  -4   4  -1   -2.06    5.29
   4   4   1   -4.08    4.79
   4   4   1   -0.87    3.77
   4   4   2   -3.01    4.93
  -4   4  -2    1.87    4.96
   4   4   2   -1.05    4.88
   4   4   2   -2.62    3.69
   4   4   3   13.42    5.03
  -4   4  -3    8.69    5.17
   4   4   3    5.55    4.76
   4   4   3    2.88    3.90
   4   4   4    8.60    5.09
  -4   4  -4    4.39    5.03
   4   4   4    9.18    3.97
   4   4   4    6.50    4.73
  -4   4  -5    4.19    5.30
   4   4   5    5.22    4.73
   4   4   5    4.03    4.11
   4   4   5    6.04    5.01
   4  -4   5    5.00    7.14
  -4   4  -6    0.84    5.09
   4  -4   6    6.51    6.67
   4   4   6    1.65    4.07
   4   4   6   -1.07    4.67
   4   4   6   -1.06    4.96
  -4   4  -7   13.23    5.17
   4   4   7   17.44    4.34
   4   4   7   11.41    4.98
   4  -4   7   10.90    6.86
   4  -4   8   24.04    6.63
  -4   4  -8   21.68    5.42
   4   4   8   14.06    4.49
   4   4   8   11.30    5.01
  -4   4  -9   39.05    5.68
   4  -4   9   55.56    7.35
   4   4   9   53.84    5.12
   4   4   9   56.11    5.71
  -4   4 -10   -2.38    5.15
   4   4  10   -5.19    4.48
   4   4  10   -3.13    4.97
  -4   4 -11  190.80   10.42
  -4   4 -12   21.68    5.30
   4  -4  12   24.80    6.53
   4   4  13  191.35    9.81
   4   4  13  212.98   10.15
   4  -4  13  207.98   10.90
   4  -4  14    2.71    5.90
   4   4  14    2.24    4.13
   4   4  14    7.62    4.64
   4   4  15  150.10    8.60
   4   4  15  170.29    8.89
   4  -4  15  176.82   10.03
  -4   4 -16   22.49    4.78
   4  -4  16   43.54    6.60
   4   4  16   38.82    4.54
   4   4  16   36.74    4.79
   4   4  17   19.64    4.12
  -4   4 -17   15.32    4.30
   4   4  17   16.79    4.34
   4   4  18   18.90    4.14
   4   4  18   25.27    4.24
   4   4  19    0.96    3.79
   4   4  19    0.69    3.68
   4   4  20   -2.05    3.52
   4   4  20   -1.08    3.63
   4   4  21   31.95    3.76
   4  -5 -19   11.36    3.80
   4  -5 -18   -1.32    4.30
   4  -5 -18    2.96    4.05
   4  -5 -17   47.51    5.24
   4  -5 -17   52.42    5.04
   4  -5 -16   14.79    4.75
   4  -5 -15    7.40    4.92
   4   5 -14    4.61    3.73
   4  -5 -14    2.97    5.09
   4   5 -13   15.91    4.11
   4  -5 -13   20.97    5.44
   4   5 -12   34.77    4.56
   4  -5 -12   39.04    6.01
  -4   5  11    3.69    4.18
   4   5 -11   -5.90    3.64
   4   5 -11    3.97    4.19
   4  -5 -11   -3.77    5.85
   4   5 -10    8.36    3.83
   4   5 -10    6.39    4.30
  -4   5  10    7.60    4.32
   4   5  -9  123.44    7.14
  -4   5   9  130.97    7.46
  -4   5   8   26.43    4.67
  -4   5   7    3.95    4.50
   4   5  -6    2.80    4.60
  -4   5   6    9.69    4.65
  -4   5   5   -4.69    4.49
   4   5  -5   -0.92    4.65
  -4   5   5   -2.19    4.63
  -4   5   4   20.98    4.84
   4   5  -4   24.49    4.90
  -4   5   4   20.69    4.89
  -4   5   3   36.14    5.11
   4   5  -3   27.48    5.08
  -4   5   3   32.27    4.80
  -4   5   2    4.98    4.68
  -4   5   2    7.79    4.51
   4   5  -2    5.58    4.79
  -4   5   1   30.77    5.11
   4   5  -1   30.85    5.15
  -4   5   1   35.06    5.00
  -4   5   0   18.66    4.83
   4   5   0   24.40    5.03
  -4   5  -1   -6.87    4.60
   4   5   1   -1.27    4.71
  -4   5  -2   17.21    4.60
   4   5   2   16.56    4.61
   4   5   2   15.26    5.00
   4  -5   2   24.68    6.24
   4   5   3   11.45    4.53
  -4   5  -3   12.97    4.51
   4   5   3   14.30    4.91
   4  -5   3   16.50    5.71
   4   5   4    7.72    4.65
  -4   5  -4   17.99    4.43
   4   5   4    6.75    4.95
   4  -5   4   12.02    5.88
   4  -5   5    0.53    5.58
   4   5   5    2.69    4.53
   4  -5   6   88.57    7.17
   4   5   6   92.73    6.33
   4   5   7   15.42    4.52
   4  -5   7   13.99    5.69
   4   5   8   26.37    4.79
  -4   5  -8   12.19    4.26
  -4   5  -9    3.78    3.85
   4  -5   9   -5.83    5.51
   4   5   9    3.48    4.31
   4   5  10    8.77    4.26
   4  -5  10   -1.52    5.42
   4   5  10    6.53    3.18
   4   5  11   36.04    4.63
   4  -5  11   32.18    5.32
   4   5  11   32.07    3.61
   4  -5  12   24.93    5.12
   4   5  12   24.57    4.31
   4   5  12   27.68    3.42
   4   5  13   -2.77    3.94
   4  -5  13   -0.25    5.08
   4   5  13    0.91    3.10
   4   5  14    3.15    3.82
   4   5  14    2.64    3.00
   4   5  15   -3.91    3.68
   4   5  15    3.18    2.86
   4   5  16   13.23    3.56
   4   5  16   19.86    2.93
   4   5  17   58.23    4.23
   4  -6 -12    0.29    3.34
   4  -6 -11   25.95    3.86
   4  -6 -10    7.37    3.90
   4  -6  -9   17.71    4.24
   4   6  -8   -0.21    3.01
   4  -6  -8   -5.38    4.43
   4   6  -7    3.96    3.16
   4  -6  -7    3.77    4.64
   4   6  -6   -5.48    3.25
   4  -6  -6   -2.42    4.89
   4   6  -5    6.63    3.40
   4  -6  -5   -5.48    4.99
   4  -6  -5    6.97    4.59
   4  -6  -4   23.41    4.64
   4   6  -4   21.84    3.75
   4   6  -3    5.12    3.66
   4  -6  -3   15.11    4.53
   4   6  -2   47.47    4.52
   4  -6  -2   59.03    5.21
   4  -6  -1    6.82    4.54
   4  -6   0    1.43    4.40
   4  -6   1    4.80    4.36
   4  -6   2   11.63    4.43
  -4   6  -2   11.63    2.81
   4  -6   3   33.68    4.61
  -4   6  -3   14.70    3.12
   4  -6   4    9.21    4.33
  -4   6  -4   -1.26    2.84
   4  -6   5   18.51    4.26
  -4   6  -5    9.72    3.02
  -4   6  -6    0.51    3.01
  -4   6  -7   14.38    3.19
  -4   6  -8    2.42    3.02
  -4   6  -9    4.50    2.98
  -4   6 -10    5.67    2.87
   5   0 -27   23.23    5.17
   5   0 -26    5.50    4.86
   5   0 -26    2.91    5.54
   5   0 -25   67.01    6.72
   5   0 -25   83.03    6.90
   5   0 -25   60.10    6.60
   5   0 -24   -0.10    6.23
   5   0 -24   -8.09    6.15
   5   0 -24   -0.77    5.72
   5   0 -23    2.77    6.53
   5   0 -23   12.10    6.33
   5   0 -23    5.01    6.03
   5   0 -22    5.24    6.73
   5   0 -22   -4.95    6.38
   5   0 -21  183.25   11.15
   5   0 -21  192.32   10.93
   5   0 -21  188.30   11.33
   5   0 -20   -1.17    6.23
   5   0 -19   86.72    8.33
   5   0 -19   66.34    7.61
   5   0 -18    1.68    7.15
   5   0 -18   -5.73    6.58
   5   0 -17   16.46    7.10
   5   0 -17   14.80    5.15
   5   0 -17   17.77    6.64
   5   0 -16    9.47    6.96
   5   0 -16   -2.38    4.96
   5   0 -16   -1.33    6.25
   5   0 -15   45.05    6.53
   5   0 -15   51.15    7.09
   5   0 -15   48.04    5.38
   5   0 -15   39.24    6.22
   5   0 -14    4.50    6.56
   5   0 -14    6.54    6.03
   5   0 -14    4.87    4.53
   5   0 -14   -1.16    5.57
   5   0 -13    7.90    5.74
   5   0 -13   13.28    5.33
   5   0 -13   13.77    6.40
   5   0 -13    5.50    4.35
   5   0 -12    1.82    5.44
   5   0 -12    2.92    6.29
   5   0 -12    4.50    4.35
   5   0 -12    0.42    5.21
   5   0 -11   60.18    7.11
   5   0 -11   64.96    5.30
   5   0 -11   56.74    5.84
   5   0 -10   -1.27    6.06
   5   0 -10    5.12    4.08
   5   0 -10    3.72    5.14
  -5   0  10   -3.05    3.69
  -5   0   9  204.63   10.60
   5   0  -9  233.39   11.19
   5   0  -9  244.80   11.80
   5   0  -9  216.49   10.76
  -5   0   8    1.38    3.73
   5   0  -8    6.42    4.53
   5   0  -8    1.00    6.06
   5   0  -8    3.91    4.07
   5   0  -8    0.51    4.60
   5   0  -7  796.09   34.48
   5   0  -7  783.12   34.32
   5   0  -7  765.24   34.46
   5   0  -6    4.66    4.37
   5   0  -6    4.90    4.01
   5   0  -6   -1.17    4.84
   5   0  -5  858.17   37.17
   5   0  -5  835.35   37.11
   5   0  -4    0.73    4.16
   5   0  -4   -2.82    3.79
   5   0  -4    3.08    4.13
  -5   0   3  472.33   21.37
   5   0  -3  485.24   21.55
   5   0  -3  503.30   21.45
   5   0  -3  465.38   21.51
  -5   0   2    0.44    3.31
   5   0  -2    2.86    4.00
   5   0  -2   -0.12    3.98
   5   0  -2    5.44    3.97
  -5   0   1  638.64   29.43
   5   0  -1  690.19   29.49
   5   0  -1  721.75   29.46
   5   0  -1  632.05   29.37
   5   0   0    0.63    4.13
   5   0   0    3.29    4.26
   5   0   0   -0.95    3.70
   5   0   1    3.75    4.38
   5   0   1    4.35    4.68
   5   0   2    1.25    4.01
  -5   0  -2   -1.99    4.71
   5   0   2   -1.01    4.31
   5   0   3    3.02    4.40
   5   0   3    1.22    3.90
  -5   0  -3   -0.15    4.82
   5   0   4    5.07    3.38
   5   0   4    2.86    4.00
   5   0   5  634.22   27.17
   5   0   5  590.98   27.25
  -5   0  -5  612.56   27.60
   5   0   5  622.59   27.10
   5   0   6    0.82    3.36
  -5   0  -6    3.42    5.35
   5   0   6   -0.84    3.34
  -5   0  -6   -3.92    5.03
   5   0   7   52.26    4.12
   5   0   7   35.46    4.17
  -5   0  -7   38.78    6.04
  -5   0  -7   40.80    5.83
   5   0   8    2.44    3.62
   5   0   8    3.12    4.21
   5   0   9  226.88   10.91
  -5   0  -9  222.39   11.90
   5   0   9  230.54   11.29
   5   0  10   -2.91    3.86
  -5   0 -10    0.88    5.99
   5   0  11 1349.63   57.68
  -5   0 -11 1279.22   58.10
  -5   0 -12   -1.25    6.36
   5   0  12   -1.75    3.86
   5   0  13   63.51    4.91
  -5   0 -13   52.90    7.37
  -5   0 -14    2.26    6.97
  -5   0 -15   40.44    7.58
  -5   0 -16   -3.14    7.55
  -5   0 -17   47.28    8.37
  -5   0 -18   -2.01    8.13
  -5   0 -19   15.96    8.29
  -5   0 -20   -5.22    8.10
  -5   0 -21    5.08    8.00
  -5   0 -21    6.72    6.92
   5   0  22    5.07    7.33
  -5   0 -22   -0.46    6.96
  -5   0 -23    6.13    6.88
   5   0  23   11.89    7.24
  -5   0 -23   -4.06    6.77
  -5   0 -24    0.66    6.84
   5   0  24    3.77    6.95
  -5   0 -24    3.65    6.52
   5   0  25   99.12    8.27
  -5   0 -25   85.26    7.82
   5   0  26   -4.77    6.34
  -5   0 -26   -4.70    6.00
   5   0  26   -1.52    4.23
   5   0  27   59.44    4.78
  -5   0 -27   64.05    6.09
   5   0  28   -0.51    3.00
   5   1 -27   20.98    4.85
   5   1 -26    1.40    5.34
   5  -1 -26   14.24    5.21
   5  -1 -26    4.31    4.66
   5   1 -25   57.28    6.30
   5  -1 -25   52.36    6.00
  -5   1  24   10.88    6.39
   5   1 -24    4.47    6.04
   5  -1 -24    9.77    5.83
   5   1 -24   -7.95    5.94
   5  -1 -24    1.64    5.43
  -5   1  23   29.06    6.98
   5  -1 -23   23.80    6.10
   5   1 -23   32.80    6.82
   5   1 -23   26.59    6.41
   5   1 -23   29.22    6.47
  -5   1  22    0.46    7.02
   5  -1 -22    4.58    6.17
   5   1 -22   -2.30    6.97
   5   1 -22   -1.98    6.58
   5   1 -21   29.31    7.45
  -5   1  21   44.72    7.46
   5  -1 -21   31.66    6.73
   5   1 -21   29.76    7.39
   5   1 -21   33.60    6.97
   5   1 -20   13.17    7.45
   5   1 -20   11.13    6.60
   5   1 -20    4.09    7.26
   5   1 -19   49.67    7.80
   5  -1 -18   28.11    6.17
   5   1 -18   25.18    7.45
   5   1 -18   11.31    7.83
   5  -1 -18   25.61    4.69
   5   1 -18   35.12    7.11
   5  -1 -17   21.91    5.98
   5  -1 -17   24.85    6.78
   5   1 -17   26.49    7.73
   5  -1 -17   23.84    4.68
   5   1 -17   27.16    7.10
   5   1 -17   28.85    7.32
   5   1 -17   48.12    7.28
   5  -1 -16    9.75    5.75
   5  -1 -16    4.84    6.52
   5   1 -16    8.31    7.43
   5  -1 -16    4.58    4.62
   5   1 -16   12.82    6.94
   5   1 -16   11.60    5.45
   5   1 -16   17.48    7.20
   5   1 -16    5.82    6.93
  -5   1  15   12.73    5.06
   5   1 -15   17.18    6.83
   5  -1 -15    8.73    6.25
   5   1 -15   12.82    7.56
   5   1 -15   20.17    5.48
   5   1 -15   24.46    6.78
   5   1 -15   15.18    6.91
  -5   1  14   61.84    5.91
   5  -1 -14   55.46    6.90
   5   1 -14   54.49    8.15
   5   1 -14   76.40    6.17
   5   1 -14   53.75    7.29
   5   1 -14   68.86    7.25
   5   1 -14   68.95    7.46
   5   1 -14   64.83    7.64
  -5   1  13    1.63    4.87
   5  -1 -13   -1.02    5.93
   5   1 -13    1.26    7.22
   5   1 -13   -8.78    6.59
   5  -1 -13  -10.98    4.64
   5   1 -13   -4.36    5.17
   5   1 -13   -6.85    6.40
   5   1 -13   -0.13    6.11
   5  -1 -13   -6.01    4.99
   5   1 -13  -11.19    6.70
  -5   1  12   49.33    5.49
   5   1 -12   41.45    7.60
   5   1 -12   49.91    5.82
   5  -1 -12   57.56    5.14
   5   1 -12   52.40    6.76
   5   1 -12   34.82    6.80
   5   1 -12   47.14    6.59
   5  -1 -12   41.88    5.56
   5   1 -12   42.50    6.94
   5   1 -11   46.48    6.18
  -5   1  11   28.52    5.15
  -5   1  11   28.11    4.13
   5   1 -11   29.82    7.17
   5   1 -11   32.40    5.91
   5   1 -11   36.74    6.52
   5  -1 -11   30.65    4.64
   5   1 -11   36.03    5.24
   5  -1 -11   31.41    5.04
   5   1 -11   37.89    6.61
   5   1 -10   59.35    6.46
  -5   1  10   49.14    4.70
  -5   1  10   60.69    5.63
   5   1 -10   65.99    7.51
   5   1 -10   68.81    5.86
   5   1 -10   66.67    6.88
   5   1 -10   69.40    6.30
   5  -1 -10   51.85    5.35
   5   1  -9   23.36    5.63
  -5   1   9   23.22    3.98
  -5   1   9   23.23    5.07
   5   1  -9   19.30    6.23
   5   1  -9   24.54    4.88
   5   1  -9   27.65    5.36
  -5   1   8   76.82    6.08
  -5   1   8   68.90    5.44
   5  -1  -8   78.64    5.79
   5   1  -8   83.82    6.12
   5   1  -8   63.53    6.90
   5   1  -8   81.78    6.58
   5   1  -8   79.02    6.46
   5   1  -8   85.77    6.60
   5   1  -7    1.66    4.80
   5   1  -7    3.23    4.76
   5  -1  -7    6.95    4.25
   5   1  -7    9.51    5.88
   5   1  -7   11.71    5.33
   5   1  -7    6.89    4.71
   5   1  -7    2.15    5.22
   5   1  -7   11.10    4.98
   5   1  -6   21.71    5.26
   5   1  -6   29.35    4.95
   5   1  -6   28.69    5.82
   5   1  -6   27.06    4.76
   5  -1  -6   30.98    4.52
   5   1  -6   25.45    4.82
   5   1  -6   21.23    5.31
   5   1  -6   24.19    5.18
   5   1  -5  284.72   13.95
   5   1  -5  288.51   13.99
   5  -1  -5  323.16   13.90
   5   1  -5  298.80   14.03
   5   1  -5  274.28   14.25
   5   1  -5  288.54   14.06
   5   1  -5  302.31   14.08
   5   1  -5  298.73   14.08
   5   1  -4  162.95    8.39
   5  -1  -4  145.04    8.20
   5   1  -4  152.33    8.53
   5   1  -4  165.95    8.49
   5   1  -4  147.86    8.40
   5   1  -4  151.83    8.90
   5   1  -4  163.26    8.52
  -5   1   3   85.83    6.12
   5  -1  -3   84.86    5.85
   5   1  -3   84.57    5.97
   5  -1  -3   88.85    5.85
   5   1  -3   96.46    6.27
   5   1  -3   91.02    6.14
   5   1  -3   74.03    6.35
   5   1  -3   76.92    6.52
   5   1  -3   94.14    6.10
  -5   1   2  262.99   13.13
   5  -1  -2  274.57   12.86
   5   1  -2  281.28   12.96
   5  -1  -2  275.14   12.87
   5   1  -2  271.78   13.15
   5   1  -2  278.49   13.02
   5   1  -2  269.60   13.23
  -5   1   1   37.33    4.97
   5   1  -1   37.56    4.83
   5  -1  -1   38.24    4.38
   5   1  -1   40.65    4.65
   5   1  -1   35.89    4.98
   5   1  -1   35.33    4.69
   5   1  -1   33.00    5.40
   5   1   0   23.16    4.37
   5  -1   0   19.75    4.15
   5   1   0   30.28    4.37
   5   1   0   30.52    4.78
   5   1   0   24.79    4.33
   5   1   0   24.70    4.94
   5  -1   1   98.40    5.96
   5   1   1  111.13    6.05
   5   1   1  101.69    6.53
   5   1   1   83.37    5.80
   5   1   1   99.65    6.13
   5   1   1   74.93    6.17
   5  -1   1   96.16    5.86
   5   1   1   92.26    6.05
   5   1   2    6.39    3.94
   5   1   2    9.35    4.05
   5  -1   2    6.85    3.56
   5   1   2    5.01    3.67
  -5   1  -2    6.49    5.80
   5   1   2    3.32    4.43
   5  -1   2    5.87    3.77
   5   1   3    7.36    3.74
   5   1   3   11.33    3.57
   5  -1   3   15.31    3.59
  -5   1  -3   11.22    5.73
   5   1   3   12.29    4.41
   5   1   3    7.53    3.61
   5  -1   3   10.87    4.81
   5  -1   3    8.94    3.90
   5   1   4   29.03    3.75
   5  -1   4   26.49    4.12
   5  -1   4   29.25    4.87
   5  -1   4   22.83    3.68
   5   1   4   26.85    3.93
  -5   1  -4   24.32    5.80
   5   1   4   29.25    4.77
   5   1   5  246.64   11.85
  -5   1  -5  254.08   12.69
   5  -1   5  249.97   12.12
   5   1   5  252.41   11.71
   5   1   5  260.97   12.20
   5  -1   5  237.49   11.85
   5   1   6  153.97    8.29
   5   1   6  148.74    7.93
  -5   1  -6  144.35    9.24
   5  -1   6  139.76    8.19
   5   1   6  152.80    7.66
   5   1   7   18.87    3.61
   5  -1   7   11.04    4.97
  -5   1  -7   12.18    6.09
   5   1   7   17.46    4.12
   5   1   7   16.19    4.81
   5  -1   8    7.17    5.11
   5   1   8    1.20    4.14
  -5  -1  -8   -0.48    4.23
  -5   1  -8    2.01    6.12
   5   1   8    4.77    4.82
   5  -1   9   31.01    5.46
   5   1   9   32.05    4.65
  -5  -1  -9   23.64    5.05
  -5   1  -9   38.62    6.49
   5   1   9   32.24    5.20
   5  -1  10   -1.60    5.19
  -5   1 -10    2.62    6.52
   5   1  10    8.24    4.31
  -5  -1 -10    1.06    4.84
  -5   1 -10    4.10    6.24
   5  -1  11   14.64    4.97
  -5   1 -11    9.30    6.64
  -5  -1 -11    6.56    5.21
  -5  -1 -11    8.12    5.22
  -5   1 -11   10.16    6.32
   5   1  11    4.85    4.38
   5   1  12   -0.30    4.41
   5  -1  12    3.94    5.58
  -5   1 -12    4.92    6.90
  -5  -1 -12    2.06    5.51
  -5  -1 -12   -2.99    5.66
  -5   1 -12    4.17    6.43
   5   1  13    7.97    4.41
   5  -1  13   13.20    6.28
  -5   1 -13    9.98    7.15
  -5  -1 -13   12.88    5.92
  -5  -1 -13   15.89    5.93
  -5   1 -13    6.31    6.77
   5   1  14    0.20    4.45
  -5   1 -14   -0.15    7.23
  -5  -1 -14   -2.56    6.11
  -5  -1 -14   -2.69    6.42
  -5   1 -14    0.44    6.81
   5   1  15  185.60    9.58
  -5   1 -15  181.05   11.65
  -5  -1 -15  176.52   11.06
  -5  -1 -15  185.44   11.04
  -5   1 -15  186.98   11.36
   5   1  16    3.51    4.37
  -5   1 -16   17.39    7.89
  -5  -1 -16   -2.62    6.98
  -5  -1 -16   17.54    6.92
  -5   1 -16   15.78    7.35
   5   1  17  132.10    7.72
  -5   1 -17  149.09   10.50
  -5  -1 -17  139.38    9.96
  -5  -1 -17  139.79    9.92
  -5   1 -17  122.27   10.06
  -5   1 -18  129.60   10.79
  -5  -1 -18  137.87   10.37
  -5  -1 -18  145.68   10.02
  -5   1 -18  139.20   10.31
  -5   1 -19   -6.58    8.10
  -5  -1 -19   -3.77    7.85
   5   1  19    5.35    7.18
   5   1  19   -1.67    4.00
  -5   1 -20   10.59    7.97
  -5  -1 -20  -11.94    8.14
   5   1  20  -13.52    7.43
   5   1  21   11.46    7.31
  -5   1 -21    5.62    7.35
  -5  -1 -22   -1.24    7.35
   5   1  22    1.01    7.11
  -5   1 -22    3.65    7.15
  -5  -1 -23    0.86    7.45
  -5   1 -23    7.20    6.58
   5   1  23    6.99    5.13
  -5  -1 -24   17.35    6.92
   5  -1  24   18.01    6.93
  -5   1 -24   12.77    6.20
  -5  -1 -24    3.57    6.37
   5   1  24    7.60    4.90
  -5  -1 -25    2.78    6.07
   5  -1  25    5.14    6.53
  -5   1 -25   -0.85    5.77
  -5  -1 -25   -2.08    5.89
   5   1  25    2.11    4.49
  -5  -1 -26   -4.74    5.62
   5  -1  26    5.70    6.12
  -5   1 -26    9.02    5.39
  -5  -1 -26  -15.94    5.63
   5   1  26   -3.48    4.13
   5   1  27    2.04    3.35
   5  -1  27   -9.72    3.47
   5   2 -26    5.73    3.86
   5  -2 -26   12.30    4.11
  -5   2  25   18.01    6.29
   5   2 -25   20.66    5.24
   5   2 -25   10.99    4.30
   5  -2 -25   13.30    4.59
   5  -2 -25    2.07    4.85
  -5   2  24   82.30    7.55
   5   2 -24   57.05    6.50
   5   2 -23   -5.18    5.87
  -5   2  23  -12.37    6.97
   5   2 -22   75.46    7.28
  -5   2  22   61.84    8.03
   5   2 -21   25.90    6.55
   5  -2 -21   21.37    4.76
   5   2 -20    6.51    6.76
   5  -2 -20    9.42    4.01
   5   2 -19   32.83    6.83
   5  -2 -19   27.65    4.55
   5  -2 -19   27.54    5.39
   5   2 -19   40.12    7.76
   5  -2 -18   19.64    5.38
   5   2 -18   29.00    7.53
   5   2 -17   13.15    7.52
   5  -2 -17   -0.31    5.19
  -5   2  16   34.78    6.23
   5   2 -16   34.56    7.35
   5  -2 -16   39.81    5.61
   5   2 -16   29.46    7.76
  -5   2  15    5.24    5.68
   5   2 -15    8.01    7.05
   5  -2 -15    9.74    5.32
   5   2 -15    8.67    7.35
  -5   2  14   22.75    5.92
   5   2 -14   21.00    7.28
   5  -2 -14   21.29    5.59
   5   2 -14   24.23    7.27
  -5   2  13   -2.63    5.77
   5   2 -13  -14.15    7.26
   5  -2 -13   -9.25    5.67
   5   2 -13   -9.15    7.42
  -5   2  12   39.66    5.27
  -5   2  12   52.26    6.36
   5   2 -12   47.54    7.30
   5   2 -12   57.18    7.36
  -5   2  11    4.12    4.68
  -5   2  11   -1.47    5.96
   5   2 -11    1.00    6.93
   5   2 -11    8.23    6.75
   5   2 -11    4.99    6.67
  -5   2  10   62.11    5.90
  -5   2  10   64.75    6.82
   5   2 -10   68.65    7.43
   5   2 -10   61.67    5.13
   5   2 -10   70.64    6.45
   5   2 -10   77.22    7.26
   5   2 -10   59.72    7.04
   5   2 -10   74.77    7.08
  -5   2   9   62.08    5.79
   5   2  -9   69.70    7.39
  -5   2   9   62.13    6.77
   5   2  -9   64.57    6.77
   5   2  -9   56.00    5.04
   5   2  -9   66.49    6.28
   5   2  -9   71.75    7.10
   5   2  -9   61.45    6.90
   5   2  -8   26.48    6.36
  -5   2   8   24.01    4.90
   5   2  -8   33.98    6.04
   5   2  -8   21.42    6.75
   5   2  -8   24.51    4.14
   5   2  -8   23.91    5.83
   5   2  -8   34.07    5.73
   5   2  -8   28.32    6.24
  -5   2   7  169.27    9.22
   5   2  -7  164.49    8.62
   5   2  -7  163.19    8.68
   5   2  -7  172.72    9.59
   5   2  -7  170.52   10.23
   5   2  -7  177.10    9.85
   5   2  -7  180.25    9.99
   5   2  -7  165.09    9.67
   5   2  -7  180.06    9.92
   5   2  -6   15.00    3.88
   5   2  -6   11.14    6.44
   5   2  -6   12.64    4.81
   5   2  -6    7.56    5.78
   5   2  -6   11.54    3.85
   5   2  -6   18.45    5.36
  -5   2   6   13.75    4.68
   5   2  -6    8.94    5.55
   5   2  -6   14.87    5.44
   5   2  -6   17.78    5.97
  -5   2   5    5.82    4.80
   5   2  -5    9.86    3.69
   5   2  -5    8.90    4.61
   5   2  -5   -0.19    5.06
   5   2  -5    5.37    5.49
   5   2  -5   -6.93    6.24
   5   2  -5    6.16    5.56
   5   2  -5    5.44    5.58
  -5   2   4  198.05   10.54
   5   2  -4  196.62    9.81
   5   2  -4  191.31   10.19
   5   2  -4  229.64   10.46
   5   2  -4  179.44   11.02
   5   2  -4  201.57   10.56
   5   2  -4  199.76   10.73
   5   2  -4  183.25   10.48
   5   2  -4  216.45   10.91
  -5   2   3   77.07    6.12
   5   2  -3   62.67    4.90
   5   2  -3   61.79    5.47
   5   2  -3   63.44    5.59
   5   2  -3   67.41    5.96
   5   2  -3   66.00    6.96
   5   2  -3   65.21    6.45
   5   2  -3   67.64    5.71
   5   2  -3   70.55    6.06
  -5   2   2  210.44   10.99
   5   2  -2  209.09   10.28
   5   2  -2  207.81   10.53
   5   2  -2  211.99   10.63
   5  -2  -2  216.09   10.37
   5   2  -2  221.34   11.40
   5   2  -2  216.75   10.75
   5   2  -2  195.31   10.63
   5   2  -2  220.10   10.83
  -5   2   1   31.46    5.29
   5   2  -1   32.10    4.52
   5   2  -1   35.33    4.79
   5  -2  -1   26.27    4.22
   5   2  -1   27.19    4.88
   5   2  -1   33.41    4.69
   5   2  -1   31.37    4.96
  -5   2   0   66.15    5.98
   5   2   0   68.82    5.34
   5   2   0   65.44    5.46
   5   2   0   60.35    5.19
   5   2   0   69.29    5.71
   5   2   0   64.90    5.37
   5   2   1   47.39    4.98
  -5   2  -1   50.63    5.94
   5   2   1   57.74    5.26
   5   2   1   48.05    4.76
   5   2   1   53.21    4.92
  -5   2  -2  171.19    8.83
   5   2   2  139.78    7.87
   5   2   2  148.87    8.11
   5   2   2  150.65    8.07
   5   2   2  141.35    7.93
   5   2   3   17.12    4.14
   5   2   3   11.08    4.13
  -5   2  -3   16.52    5.23
   5   2   3   16.11    4.32
   5   2   3   21.52    4.80
   5   2   3    9.60    4.06
   5   2   4   87.50    6.05
   5   2   4   91.92    6.09
   5   2   4  100.95    6.15
   5   2   4   92.60    6.64
   5   2   5   66.39    5.47
   5   2   5   77.91    5.44
   5  -2   5   67.73    6.75
   5   2   5   66.98    5.53
   5   2   5   77.11    6.01
   5   2   6   70.16    5.58
   5   2   6   76.53    5.45
  -5   2  -6   71.99    7.59
   5   2   6   70.26    5.60
   5   2   6   80.75    6.03
   5  -2   6   65.31    6.73
   5   2   7    7.97    4.98
   5  -2   7    6.22    5.62
   5   2   7    7.84    4.47
   5   2   7    5.62    4.26
   5   2   7    8.17    4.01
  -5   2  -7   15.35    6.53
   5  -2   8    2.09    5.81
   5   2   8   -0.30    5.12
   5   2   8    0.59    3.96
   5   2   8   -2.34    4.42
  -5   2  -8    5.31    6.62
   5   2   8   -0.19    4.29
   5  -2   9    4.87    5.99
   5   2   9   14.61    5.22
   5   2   9    8.16    4.04
  -5   2  -9   14.61    6.59
   5   2   9   10.10    4.25
   5   2   9   11.79    4.61
   5  -2  10    2.69    6.04
   5   2  10    8.03    4.65
  -5   2 -10    4.70    6.48
   5   2  10    1.72    5.30
   5   2  10   -0.96    4.31
   5   2  11  391.38   18.08
  -5   2 -11  389.29   18.88
   5   2  11  394.46   17.95
   5  -2  11  397.01   18.51
   5   2  11  382.34   18.32
   5   2  12    9.71    4.60
   5  -2  12    7.19    6.23
  -5   2 -12    5.47    6.80
   5   2  12   16.59    5.52
   5   2  12    9.73    4.19
   5   2  13  135.23    7.84
  -5  -2 -13  120.63    8.28
  -5   2 -13  114.83    9.45
   5   2  13  144.24    7.43
   5  -2  13  113.52    8.50
   5   2  13  140.21    8.45
   5  -2  14   19.20    6.54
   5   2  14   26.02    4.95
  -5  -2 -14   35.27    6.20
  -5   2 -14   26.09    7.37
   5   2  14   36.16    6.01
   5   2  15    0.11    4.66
   5  -2  15   -1.26    7.00
  -5  -2 -15   -1.23    6.11
  -5   2 -15   -1.90    7.19
   5   2  15    5.13    5.58
   5   2  16   90.60    6.41
  -5  -2 -16   94.93    8.09
  -5   2 -16   86.24    8.64
   5   2  16   87.73    7.27
  -5   2 -17    4.38    7.33
   5   2  17    4.94    5.67
   5   2  18   71.73    6.56
   5   2  18   62.31    5.26
  -5  -2 -18   68.17    8.18
  -5  -2 -19   12.78    6.91
   5   2  19    5.25    4.11
  -5   2 -19   -4.54    6.95
   5   2  19    7.22    5.46
   5   2  20   29.50    4.47
  -5  -2 -20   31.24    7.18
  -5  -2 -20   32.77    7.12
  -5   2 -20   27.64    7.23
  -5  -2 -21   34.46    7.40
  -5  -2 -21   58.06    7.26
  -5   2 -21   39.63    7.04
   5   2  21   39.11    5.44
   5   2  21   43.18    4.53
  -5  -2 -22   15.37    6.89
   5   2  22   -1.35    3.62
  -5   2 -22    2.65    6.42
   5   2  22   -2.19    4.74
   5   2  23   27.86    3.69
  -5  -2 -23   31.35    6.59
  -5   2 -23   28.13    6.69
   5   2  23   29.01    4.71
  -5   2 -24    3.90    6.07
   5   2  24   14.55    2.94
   5   2  24    7.74    3.90
  -5  -2 -25    3.11    4.72
   5  -2  25    8.06    5.93
  -5  -2 -25    8.80    4.96
   5   2  25    7.20    3.44
   5  -2  25    8.77    3.37
  -5   2 -26   17.62    3.61
  -5   3  24   19.26    5.99
  -5   3  23   -2.48    6.50
   5   3 -23    6.30    3.97
   5   3 -23    6.53    5.07
  -5   3  22   66.08    7.39
   5   3 -22   52.57    6.05
   5   3 -21   78.47    6.42
   5   3 -21   88.44    7.45
   5  -3 -20   27.03    4.18
   5  -3 -20   32.88    5.27
   5   3 -20   27.51    5.20
   5   3 -20   29.24    6.71
   5  -3 -19   41.32    5.73
   5   3 -19   49.83    5.66
   5   3 -19   56.69    7.09
   5   3 -18   33.51    5.63
   5   3 -18   42.09    6.94
   5   3 -17    4.40    5.44
   5   3 -17   13.61    6.80
   5  -3 -16   33.09    6.12
   5   3 -16   20.23    5.75
   5   3 -16   33.22    7.10
   5  -3 -15   10.11    6.40
  -5   3  14    4.83    5.98
   5  -3 -14    2.87    6.36
  -5   3  13   54.98    6.81
   5  -3 -13   62.79    7.16
   5   3 -13   43.93    6.52
   5   3 -13   57.16    7.64
  -5   3  12   37.13    6.74
   5   3 -12   43.74    5.07
   5   3 -12   45.36    6.45
   5   3 -12   39.63    7.75
  -5   3  11   26.32    5.71
  -5   3  11   29.36    6.57
   5   3 -11   21.54    4.92
   5   3 -11   29.04    6.29
   5   3 -11   37.32    7.63
  -5   3  10   76.00    6.94
  -5   3  10   73.36    7.62
   5   3 -10   78.97    6.00
   5   3 -10   62.47    7.21
   5   3 -10   85.94    8.40
  -5   3   9   20.62    5.51
  -5   3   9   13.48    6.59
   5   3  -9   10.82    4.12
   5   3  -9    4.11    4.61
   5   3  -9    6.64    6.05
   5   3  -9    9.85    7.35
  -5   3   8  342.32   16.49
   5   3  -8  334.38   15.43
  -5   3   8  333.02   16.13
   5   3  -8  319.00   15.60
   5   3  -8  346.65   16.88
   5   3  -8  327.49   16.23
  -5   3   7  436.48   19.76
   5   3  -7  409.76   19.05
   5   3  -7  402.03   19.20
   5   3  -7  427.41   20.19
   5   3  -7  437.13   19.73
  -5   3   6  136.23    8.38
   5   3  -6  125.51    7.37
   5   3  -6  129.83    7.72
   5   3  -6  139.05    8.50
   5   3  -6  110.35    9.38
  -5   3   5    4.56    5.28
   5   3  -5   -0.36    4.18
   5   3  -5    2.58    5.54
  -5   3   4  215.60   11.06
   5   3  -4  197.59   10.16
   5   3  -4  196.57   10.42
   5   3  -4  210.30   10.78
  -5   3   3    2.09    5.55
   5   3  -3    1.08    4.15
   5   3  -3    0.99    4.64
   5   3  -3    4.07    5.31
  -5   3   2    8.82    5.50
   5   3  -2    9.70    4.29
   5   3  -2    7.26    4.49
  -5   3   1   20.59    5.68
   5   3  -1   19.68    4.43
   5   3  -1   11.98    4.44
   5   3   0    7.77    4.79
  -5   3   0    6.70    5.53
   5   3   0    5.56    4.46
   5   3   0    3.68    4.33
  -5   3  -1  293.15   13.39
   5   3   1  254.48   12.61
   5   3   1  257.81   12.55
   5   3   1  267.19   12.93
   5   3   1  248.09   12.57
   5   3   2   22.67    5.03
  -5   3  -2   21.56    5.65
   5   3   2   15.35    4.65
   5   3   2   15.24    4.46
   5   3   2   15.23    4.37
  -5   3  -3  154.33    9.27
   5   3   3  158.38    8.51
   5   3   3  156.21    8.80
   5   3   3  154.74    8.51
   5   3   4   39.32    5.33
   5   3   4   38.74    4.93
  -5   3  -4   29.92    5.70
   5   3   4   41.23    4.93
  -5   3  -5   83.83    6.97
   5   3   5   87.38    6.21
   5   3   5   86.13    6.64
   5  -3   5   79.86    7.73
   5   3   6   20.13    5.02
  -5   3  -6   17.01    5.72
   5   3   6   17.42    4.67
   5  -3   6   14.87    6.51
   5   3   7    5.36    4.89
  -5   3  -7    2.80    5.50
   5   3   7    4.68    4.50
   5  -3   7    8.58    6.21
   5   3   8   12.45    5.05
   5  -3   8   10.45    6.48
  -5   3  -8   -0.45    5.49
   5   3   8    6.00    4.69
   5   3   9   15.16    5.40
   5  -3   9    9.30    6.42
   5   3   9   16.01    4.79
  -5   3  -9   12.78    5.75
   5   3   9   13.40    4.93
   5  -3  10   17.56    6.78
  -5   3 -10   -1.22    5.51
   5   3  10    6.78    4.75
   5   3  10   12.45    5.43
   5   3  10    7.41    4.71
   5   3  11  220.62   11.36
   5   3  11  227.01   11.32
   5  -3  11  218.90   12.28
   5   3  11  226.60   11.58
   5  -3  12   20.55    6.69
   5   3  12   18.52    4.85
   5   3  12   20.42    5.30
   5   3  12   23.82    4.91
   5   3  13   14.24    5.29
   5  -3  14  109.11    8.48
   5   3  14  142.48    8.09
   5  -3  15   -3.59    6.49
   5   3  15   -1.85    4.59
   5   3  15   -1.08    5.00
   5   3  15   -0.91    3.98
   5  -3  16   49.74    7.31
   5   3  16   41.33    4.91
   5   3  16   38.21    5.44
   5   3  16   42.69    4.54
   5   3  17   43.87    4.50
   5   3  17   42.93    5.00
   5   3  18  102.63    6.39
   5   3  18   95.10    6.44
   5   3  19    8.58    4.10
   5   3  19    1.49    4.09
  -5   3 -20   -6.70    4.94
   5   3  20    3.01    3.79
   5   3  20    1.47    3.77
  -5   3 -21   -3.62    4.68
   5   3  21   10.82    3.74
  -5   3 -22   25.11    4.65
   5   3  22   34.65    3.77
  -5   3 -23    6.18    3.62
  -5   4  21   -5.52    5.55
  -5   4  20    8.95    6.08
   5  -4 -20   -4.51    4.46
   5  -4 -19    1.82    4.74
   5  -4 -18    1.52    4.94
   5   4 -18    6.43    3.80
   5  -4 -17   13.06    5.35
   5   4 -17    4.34    3.94
   5  -4 -16    2.61    5.39
   5   4 -16   -6.75    4.23
   5  -4 -15   -2.15    5.77
   5   4 -15    1.36    4.34
  -5   4  14    3.66    5.16
   5   4 -14    5.25    4.47
  -5   4  13    2.66    5.20
   5   4 -13    9.07    4.65
  -5   4  12   54.71    6.05
   5  -4 -12   60.27    7.32
   5   4 -12   44.03    5.34
   5   4 -11   72.86    5.90
   5   4 -11   78.32    6.11
  -5   4  10   14.64    5.16
   5   4 -10   13.07    4.24
   5   4 -10   22.30    4.83
   5   4 -10   23.27    4.99
  -5   4   9   46.39    5.75
   5   4  -9   40.48    4.78
  -5   4   8   29.32    5.54
  -5   4   8   26.99    6.20
   5   4  -8   26.78    4.57
  -5   4   7  129.12    9.00
  -5   4   7  142.19    8.47
   5   4  -7  132.42    7.73
  -5   4   6  197.05   11.19
  -5   4   6  213.05   10.72
   5   4  -6  183.90    9.98
  -5   4   5   26.01    5.57
   5   4  -5   22.97    4.67
  -5   4   4   20.81    5.50
   5   4  -4   20.42    4.71
  -5   4   3   -0.56    5.38
   5   4  -3   -5.19    4.66
  -5   4   2   81.50    6.75
   5   4  -2   73.23    6.08
  -5   4   1   25.12    5.56
   5   4  -1   21.92    4.91
  -5   4   0   16.25    5.49
   5   4   0   16.20    4.84
   5   4   1   18.71    4.98
  -5   4  -1   17.05    5.53
  -5   4  -2  162.38    9.20
   5   4   2  152.45    8.80
   5   4   2  143.90    8.85
   5   4   3   35.49    5.47
  -5   4  -3   33.25    5.54
   5   4   4    2.07    5.16
  -5   4  -4   -2.00    5.24
   5   4   4   -1.69    4.13
   5   4   5   43.56    5.57
  -5   4  -5   41.02    5.79
   5   4   5   42.73    4.78
   5   4   6    3.01    5.06
  -5   4  -6   -9.88    5.40
  -5   4  -7    8.03    5.30
   5  -4   8   75.96    7.28
  -5   4  -8   67.23    6.49
   5   4   9    3.66    4.70
  -5   4  -9   -3.89    5.33
   5  -4   9    3.03    6.50
   5   4   9    5.44    4.26
   5   4  10   28.63    4.90
  -5   4 -10   20.99    5.38
   5  -4  10   26.64    6.64
   5   4  10   30.09    4.49
   5   4  11   13.20    4.72
  -5   4 -11   13.91    5.31
   5  -4  11   10.76    6.20
   5   4  11   12.25    4.35
   5   4  12    2.47    4.41
   5  -4  12    3.83    6.18
   5   4  12    2.29    4.16
   5   4  13   32.02    4.73
   5  -4  13   43.61    6.02
   5   4  13   33.88    4.48
   5   4  14   -0.48    4.15
  -5   4 -14    2.54    4.80
   5  -4  14   -4.79    6.02
   5   4  14    7.24    4.00
   5   4  15   14.02    4.07
  -5   4 -15    9.48    4.70
   5  -4  15   17.92    6.33
   5   4  15   11.68    4.02
  -5   4 -16   21.82    4.82
   5   4  16   32.48    4.26
   5   4  17    0.89    3.56
  -5   4 -17    1.90    4.14
   5   4  17    3.65    3.69
  -5   4 -18   18.84    4.09
   5   4  18   15.86    3.71
   5   4  19    2.01    3.27
   5   4  20   13.12    3.14
   5  -5 -17    4.33    3.67
   5  -5 -16    0.93    4.00
   5  -5 -15   21.33    4.40
   5  -5 -14    6.72    4.47
   5  -5 -13   13.10    4.78
   5  -5 -12   41.85    5.49
  -5   5  11   10.40    4.04
   5  -5 -11   18.55    5.30
  -5   5  10   46.63    4.73
   5  -5 -10   41.11    5.96
  -5   5   9   22.69    4.38
  -5   5   8   85.92    5.94
   5   5  -8   85.81    5.60
  -5   5   7    1.57    4.38
   5   5  -7   -1.50    3.83
  -5   5   6   72.03    5.90
  -5   5   6   76.02    5.67
   5   5  -6   81.99    5.52
  -5   5   5    9.20    4.22
  -5   5   5    6.11    4.55
   5   5  -5   14.33    4.11
  -5   5   4   59.43    5.13
  -5   5   4   53.82    5.37
   5   5  -4   51.78    5.02
  -5   5   3   -3.37    4.13
  -5   5   3   -3.46    4.64
  -5   5   2   11.22    4.75
  -5   5   1   70.70    5.86
   5  -5   0    3.61    6.05
   5  -5   1  126.91    8.47
  -5   5  -2   14.00    4.29
   5  -5   2   13.91    5.86
  -5   5  -3   29.13    4.46
   5  -5   3   26.05    5.94
   5  -5   4   81.99    6.84
  -5   5  -4   75.98    5.56
   5  -5   5    3.13    5.50
  -5   5  -5   -0.63    3.89
  -5   5  -6   72.74    5.57
   5  -5   6  100.87    6.92
  -5   5  -7   12.32    3.86
   5   5   7    7.38    4.24
   5  -5   7   19.28    5.63
   5   5   8   53.89    4.83
   5  -5   8   56.35    6.03
   5   5   9   30.82    4.40
  -5   5  -9   22.77    4.06
   5   5  10   -0.74    3.88
  -5   5 -10    0.68    3.52
   5  -5  10   -4.15    4.97
   5   5  11   -0.08    3.73
   5  -5  11    3.81    4.64
   5   5  12   18.17    3.76
   5  -5  12   15.77    5.00
   5   5  13    0.20    3.46
   5  -5  13    9.56    4.89
   5   5  14    5.63    3.29
   5  -6  -9    1.76    3.19
   5  -6  -8    2.68    3.47
   5  -6  -7   -0.55    3.77
   5  -6  -6    3.29    3.94
   5  -6  -5   23.51    4.26
   5  -6  -2   -2.46    3.73
   5  -6  -1   19.02    3.91
   5  -6   0    0.53    3.79
   6   0 -26    4.55    4.30
   6   0 -25   -0.92    3.62
   6   0 -25   -1.61    4.95
   6   0 -24    0.53    5.45
   6   0 -24    3.16    5.31
   6   0 -23   -1.06    5.76
   6   0 -23    9.61    5.70
   6   0 -22    5.65    5.97
   6   0 -22   -4.09    5.94
   6   0 -21   -3.37    6.10
   6   0 -21    8.55    6.33
   6   0 -20   10.03    6.31
   6   0 -19   -0.38    6.18
   6   0 -19   -4.72    6.76
   6   0 -19   -4.13    6.41
   6   0 -18   83.95    6.28
   6   0 -18   67.45    7.49
   6   0 -18   83.28    8.06
   6   0 -17    8.80    6.86
   6   0 -16    4.87    5.13
   6   0 -16   14.22    6.56
   6   0 -16   15.21    6.94
   6   0 -15    2.92    6.42
   6   0 -15   -7.61    5.29
   6   0 -15    1.49    6.39
   6   0 -15   -5.52    5.93
   6   0 -14   55.38    7.12
   6   0 -14   62.81    6.08
   6   0 -14   54.14    7.03
   6   0 -14   54.18    6.47
   6   0 -13   -0.13    6.24
   6   0 -13    3.29    5.19
   6   0 -13    3.00    6.05
   6   0 -13   -2.66    5.74
   6   0 -12   28.84    6.43
   6   0 -12   24.22    5.19
   6   0 -12   19.81    5.94
   6   0 -12   17.76    5.68
   6   0 -11    1.56    5.87
   6   0 -11   -3.17    5.13
   6   0 -11    3.92    5.83
   6   0 -11   -2.62    5.41
   6   0 -10  230.88   11.70
   6   0 -10  236.59   11.26
   6   0 -10  200.87   11.71
   6   0  -9    1.67    4.74
   6   0  -9    1.32    5.33
   6   0  -8   -2.21    5.06
   6   0  -8    2.25    4.68
   6   0  -8    4.98    4.88
   6   0  -8    8.05    5.05
   6   0  -7   -3.74    4.85
   6   0  -7   -1.32    4.60
   6   0  -7   -1.13    4.73
   6   0  -7    1.30    4.98
   6   0  -6   32.53    5.65
   6   0  -6   38.59    5.40
   6   0  -6   35.41    5.17
   6   0  -6   33.68    5.05
   6   0  -5    2.12    5.20
   6   0  -5    6.98    4.86
   6   0  -5    5.01    4.76
   6   0  -5    2.10    4.49
   6   0  -4  299.48   13.86
   6   0  -4  275.80   13.66
   6   0  -4  296.06   13.62
   6   0  -4  268.99   13.45
   6   0  -3    4.25    4.84
   6   0  -3    2.16    4.78
   6   0  -3    2.01    4.68
   6   0  -3    2.74    4.08
   6   0  -2  866.21   37.26
   6   0  -2  825.94   37.21
   6   0  -2  922.82   37.30
   6   0  -2  787.01   37.01
   6   0  -1    0.84    4.61
   6   0  -1    4.30    4.65
   6   0  -1    5.34    4.87
   6   0   0   29.65    4.95
   6   0   0   41.08    5.08
   6   0   0   35.19    5.15
   6   0   1    1.46    4.49
   6   0   1    2.21    4.58
   6   0   1    1.26    4.61
   6   0   2   -6.23    4.99
   6   0   2    4.23    4.57
   6   0   3    3.15    4.82
   6   0   3    2.64    4.64
   6   0   4   13.94    4.68
   6   0   4   11.57    4.73
   6   0   5   -1.13    4.44
   6   0   5   -1.69    4.86
   6   0   6   17.23    5.13
  -6   0  -7   -5.68    5.92
   6   0   7   -1.51    4.93
  -6   0  -8  186.97   10.66
   6   0   8  179.92    9.91
  -6   0  -9   -0.89    6.07
   6   0   9   -0.11    5.23
   6   0  10   43.49    4.67
  -6   0 -10   34.89    6.68
   6   0  10   47.04    5.86
   6   0  11   -2.07    4.17
  -6   0 -11   -3.01    6.48
   6   0  11   -3.69    5.65
  -6   0 -12   17.81    6.75
   6   0  12   14.70    4.05
  -6   0 -12   18.75    6.72
  -6   0 -13    5.36    6.72
  -6   0 -13    2.23    6.82
  -6   0 -14   -0.44    7.22
  -6   0 -14    4.63    7.08
  -6   0 -15    2.30    7.40
  -6   0 -15   -1.76    7.22
  -6   0 -16   60.19    8.47
  -6   0 -16   72.66    8.38
  -6   0 -17   -4.76    7.79
  -6   0 -18   67.20    9.05
  -6   0 -18   60.64    8.28
  -6   0 -19   -4.21    7.37
   6   0  20   62.03    7.40
  -6   0 -20   51.52    7.89
  -6   0 -21    0.95    7.17
   6   0  21   -5.91    5.00
  -6   0 -22    5.27    7.11
   6   0  22    1.33    4.84
  -6   0 -23    1.77    6.68
   6   0  23    0.35    4.68
  -6   0 -24    4.50    6.16
   6   0  24   17.62    4.44
  -6   0 -25    3.49    5.45
   6   0  25    2.26    3.95
   6   0  26    2.57    3.31
   6  -1 -26    6.57    4.20
   6   1 -25    8.84    4.82
   6   1 -25   14.47    4.08
   6  -1 -25    4.50    4.99
   6   1 -24   -3.07    5.26
   6  -1 -24   13.68    4.97
   6   1 -24   -0.55    4.40
   6  -1 -24    1.92    5.01
   6   1 -23   -0.48    5.60
   6  -1 -23   10.10    5.26
   6   1 -23   -1.71    5.53
   6  -1 -23   -6.05    5.53
   6   1 -22   44.24    6.44
   6  -1 -22   39.43    5.99
   6   1 -22   33.08    6.29
   6  -1 -22   41.72    6.25
   6   1 -21    6.66    6.21
   6  -1 -21    0.42    5.77
   6   1 -21    6.74    6.17
   6   1 -20   29.33    6.48
   6  -1 -20   27.92    4.53
   6  -1 -20   21.44    6.07
   6   1 -19   14.99    6.41
   6  -1 -19    0.20    4.69
   6  -1 -19    0.11    5.90
   6   1 -19   10.52    7.19
   6   1 -18    8.02    7.18
   6   1 -18    1.70    6.53
   6  -1 -18   -4.27    4.64
   6  -1 -18    2.70    6.16
   6  -1 -17   -5.96    6.17
   6   1 -17   12.25    7.19
   6  -1 -17   -2.71    4.57
   6   1 -17    4.00    5.11
   6   1 -17   -1.59    6.77
   6  -1 -16    8.46    6.03
   6   1 -16    3.88    6.76
   6   1 -16   -2.02    7.09
   6   1 -16    1.50    6.98
   6  -1 -15   -0.90    6.10
   6   1 -15    4.64    6.68
   6  -1 -15   -4.13    4.66
   6   1 -15   -3.95    5.66
   6   1 -15    1.28    7.17
   6   1 -15   -2.27    7.19
  -6   1  14   44.63    5.40
   6  -1 -14   48.33    5.98
   6   1 -14   46.39    7.28
   6  -1 -14   46.78    5.41
   6   1 -14   45.05    6.20
   6   1 -14   48.13    7.42
   6   1 -14   47.50    6.83
   6   1 -14   48.31    7.67
  -6   1  13   19.78    4.94
   6   1 -13   21.08    6.46
   6   1 -13   29.04    6.88
   6  -1 -13   13.65    4.87
   6   1 -13   32.02    5.95
   6   1 -13   25.07    6.85
   6  -1 -13   25.39    5.48
   6   1 -13   27.73    7.20
  -6   1  12   32.06    5.19
   6  -1 -12   33.98    5.64
   6   1 -12   42.17    7.10
   6  -1 -12   31.45    5.22
   6   1 -12   49.03    5.96
   6   1 -12   40.58    7.12
   6   1 -12   42.46    6.54
   6   1 -12   53.30    7.39
  -6   1  11   70.77    5.97
   6   1 -11   64.64    7.39
   6   1 -11   71.03    7.52
   6  -1 -11   63.46    5.86
   6   1 -11   68.96    6.74
   6   1 -11   62.18    6.85
   6  -1 -11   65.55    6.40
   6   1 -11   77.20    7.83
  -6   1  10  144.22    8.72
   6  -1 -10  152.66    8.68
   6   1 -10  176.36    9.28
   6   1 -10  159.00    9.46
   6   1 -10  142.62    9.80
   6   1 -10  167.57    9.76
   6  -1 -10  148.18    8.90
   6   1 -10  170.59   10.04
   6   1  -9    6.04    6.19
  -6   1   9    6.18    4.80
   6   1  -9   -3.29    6.42
   6  -1  -9    1.37    4.54
   6   1  -9    0.34    5.47
   6   1  -9    2.35    5.57
   6   1  -9   10.32    6.11
   6   1  -9    8.76    5.71
  -6   1   8  358.76   17.51
   6  -1  -8  377.07   17.60
   6   1  -8  411.74   17.77
   6   1  -8  364.42   18.01
   6   1  -8  373.08   17.82
   6   1  -8  397.26   18.02
   6   1  -8  354.97   17.76
   6   1  -8  381.92   18.04
  -6   1   7  156.28    8.35
   6   1  -7  152.20    9.09
   6  -1  -7  153.12    8.84
   6   1  -7  166.31    9.23
   6   1  -7  139.01    9.44
   6   1  -7  164.41    9.25
   6   1  -7  162.78    9.42
   6   1  -7  160.13    9.29
   6   1  -7  175.65    9.55
  -6   1   6  233.04   12.19
   6   1  -6  244.25   12.80
   6   1  -6  242.80   12.65
   6  -1  -6  273.83   12.62
   6   1  -6  271.05   12.73
   6   1  -6  206.83   12.74
   6   1  -6  252.27   12.75
   6   1  -6  290.12   12.99
   6   1  -6  265.21   12.92
   6   1  -6  287.18   12.94
  -6   1   5   82.78    6.09
   6   1  -5   95.57    6.91
   6   1  -5   87.25    6.62
   6  -1  -5   95.57    6.58
   6  -1  -5   82.67    6.24
   6   1  -5   97.59    7.13
   6   1  -5   90.32    6.84
   6   1  -5  101.23    7.24
   6   1  -5   99.36    7.05
   6   1  -5  103.77    7.08
   6   1  -4   29.64    5.60
  -6   1   4   28.94    4.64
   6  -1  -4   33.09    4.87
   6   1  -4   36.02    5.51
   6   1  -4   33.45    5.23
   6  -1  -4   34.45    5.18
   6  -1  -4   35.06    4.79
   6   1  -4   34.62    5.57
   6   1  -4   34.03    5.29
   6   1  -4   29.59    5.78
   6   1  -4   34.33    5.43
   6   1  -3    9.29    5.00
  -6   1   3    1.09    4.38
   6  -1  -3    5.33    4.40
   6   1  -3    4.11    5.48
   6   1  -3    0.61    4.92
   6   1  -3    3.96    4.79
   6  -1  -3    9.87    4.82
   6  -1  -3    3.67    4.35
   6   1  -3    2.36    5.22
   6   1  -3    4.88    4.71
   6   1  -3    7.33    4.91
  -6   1   2   68.52    5.85
   6  -1  -2   70.20    5.56
   6   1  -2   74.41    6.01
   6   1  -2   78.58    5.96
   6  -1  -2   65.45    5.82
   6  -1  -2   68.74    5.60
   6   1  -2   62.77    5.85
   6   1  -2   64.63    6.41
   6   1  -2   61.25    5.68
   6   1  -2   72.68    6.43
   6   1  -2   71.78    5.94
   6   1  -1    8.85    4.72
  -6   1   1   10.30    4.71
   6  -1  -1    8.47    4.22
   6   1  -1    9.51    4.86
   6   1  -1    5.88    4.65
   6  -1  -1    3.58    4.68
   6  -1  -1    6.66    4.36
   6   1  -1    1.48    5.29
   6   1  -1   10.60    4.66
   6   1   0    1.04    4.62
  -6   1   0   -1.32    4.75
   6  -1   0    5.86    4.13
   6   1   0   -7.18    4.83
   6   1   0   -3.22    4.71
   6  -1   0   -3.76    4.71
   6  -1   0    3.29    4.20
   6   1   0    1.75    5.41
   6   1   1    5.89    4.48
  -6   1  -1   15.06    5.39
   6  -1   1    6.33    4.09
   6   1   1    1.87    4.83
   6   1   1    6.37    4.66
   6  -1   1    7.14    4.26
   6   1   1   10.83    5.21
   6  -1   1    4.06    4.77
  -6   1  -2   12.47    5.54
   6  -1   2   15.36    4.09
   6   1   2   22.33    4.77
   6  -1   2   15.95    4.29
   6   1   2   17.57    5.38
   6   1   2   22.18    5.04
   6  -1   2   12.45    4.86
   6  -1   3   41.82    5.21
   6  -1   3   44.43    4.52
   6   1   3   43.31    5.11
   6  -1   3   35.53    4.80
   6   1   3   41.66    5.50
   6  -1   4   40.41    5.13
   6   1   4   42.23    5.09
   6   1   4   36.88    4.74
   6   1   4   42.41    5.62
   6  -1   5    2.98    4.93
   6   1   5    2.20    4.57
   6   1   5    0.37    4.13
  -6   1  -5    3.86    7.02
   6   1   5    7.17    5.17
   6  -1   5   -2.31    4.28
  -6   1  -6  235.14   11.77
   6  -1   6  216.65   10.55
   6   1   6  200.17   10.69
   6  -1   6  183.24   10.18
   6   1   6  198.37   10.26
  -6   1  -7   71.92    7.93
   6  -1   7   83.50    6.52
   6   1   7   81.86    6.71
   6  -1   7   77.75    6.05
   6   1   7   80.80    5.93
   6  -1   8    9.58    5.20
  -6   1  -8    8.94    6.88
   6   1   8   13.34    4.52
   6   1   8    7.98    5.56
   6  -1   8    7.56    4.66
   6   1   9   48.24    5.21
   6  -1   9   42.92    5.60
  -6   1  -9   34.75    7.26
   6   1   9   43.17    5.99
   6  -1   9   41.22    5.41
   6   1  10  426.43   18.46
  -6   1 -10  437.83   19.50
   6  -1  10  365.89   18.47
   6   1  10  408.37   18.82
   6  -1  10  371.96   18.50
   6   1  11   75.38    6.16
  -6   1 -11   81.98    8.39
   6  -1  11   82.91    7.18
   6   1  11   80.71    7.19
   6   1  12   -4.76    4.74
   6  -1  12    7.17    6.40
  -6   1 -12    6.19    7.44
   6   1  12   -0.25    6.00
   6   1  13   64.59    5.61
  -6   1 -13   57.57    8.32
   6   1  13   57.25    6.79
   6   1  14   11.50    4.58
  -6   1 -14   -3.94    7.97
   6   1  14    8.67    5.98
   6   1  15  193.55   10.08
  -6   1 -15  203.27   12.45
   6   1  15  196.40   10.89
  -6   1 -16   20.12    7.98
   6   1  16   14.49    5.83
   6   1  17   65.07    6.76
   6   1  17   57.63    4.88
  -6   1 -18   27.11    7.54
  -6  -1 -18   30.40    7.13
   6   1  18   29.15    4.11
   6   1  18   38.08    5.97
  -6   1 -19    4.02    6.97
  -6  -1 -19    3.76    7.04
  -6  -1 -20    0.56    7.05
  -6   1 -20  -10.58    7.08
  -6  -1 -20    2.90    7.11
   6   1  20    1.33    5.38
  -6  -1 -21   12.46    7.01
  -6   1 -21    6.00    6.76
  -6  -1 -21   -4.18    6.87
   6   1  21   -3.31    5.27
   6  -1  21    1.90    4.68
   6   1  22    1.14    4.97
  -6  -1 -22    2.48    6.76
  -6   1 -22    2.91    6.29
  -6  -1 -22    5.52    6.74
   6  -1  22    5.92    4.49
   6  -1  23    4.68    6.14
  -6   1 -23   10.39    6.13
  -6  -1 -23    4.47    6.69
   6   1  23   -0.42    4.54
   6  -1  23    9.38    4.17
   6   1  24    5.47    4.22
   6  -1  24    4.32    5.71
  -6   1 -24   -0.20    5.68
  -6  -1 -24   -9.60    6.19
   6  -1  24    2.99    3.90
  -6   1 -25    5.80    5.27
   6   1  25    3.94    3.65
   6  -1  25   -2.26    3.47
   6  -2 -25   43.50    4.71
   6   2 -24   12.39    4.12
   6   2 -24   12.64    4.97
   6  -2 -24   11.56    4.91
  -6   2  23    6.69    5.79
   6   2 -23   -1.55    4.41
   6   2 -23   12.22    5.26
  -6   2  22   15.67    6.25
   6   2 -22    4.97    4.65
   6   2 -22    8.65    5.56
  -6   2  21    1.25    6.63
   6   2 -21    7.17    5.14
   6   2 -21   10.19    5.76
   6  -2 -20   25.16    4.41
   6   2 -20   40.83    5.72
   6   2 -20   40.80    6.41
   6   2 -19   23.14    6.23
   6  -2 -19    9.59    4.30
   6   2 -19   15.55    5.45
   6  -2 -18   12.85    5.38
   6   2 -18   25.87    6.52
   6  -2 -18   17.14    4.43
   6   2 -18   21.48    5.70
   6   2 -17   -3.16    6.41
   6  -2 -17    2.42    4.54
   6   2 -17   -2.70    5.55
   6   2 -17   -2.14    7.35
   6   2 -16   21.35    6.67
   6  -2 -16   19.87    4.83
   6   2 -16   17.27    5.77
   6   2 -15  135.93    9.90
   6   2 -14   -5.36    6.79
  -6   2  14   -0.62    5.52
   6  -2 -14    6.29    4.95
   6   2 -14    7.35    6.10
   6   2 -14   -5.82    7.21
  -6   2  13  170.68   10.19
   6  -2 -13  183.27    9.84
   6   2 -13  183.00   11.03
   6   2 -13  180.26   10.64
   6   2 -13  187.98   11.25
  -6   2  12   65.81    6.71
   6  -2 -12   63.54    6.17
   6   2 -12   58.60    7.15
   6   2 -12   68.42    7.87
   6   2 -12   67.26    7.76
  -6   2  11  144.13    8.79
  -6   2  11  133.16    8.06
   6   2 -11  122.90    9.54
   6   2 -11  130.56    8.98
   6   2 -11  134.61    9.60
  -6   2  10   27.77    5.19
  -6   2  10   38.13    6.27
   6   2 -10   23.42    6.25
   6   2 -10   35.07    7.15
   6   2 -10   25.83    6.60
   6   2 -10   31.16    7.24
   6   2 -10   26.43    6.91
   6  -2 -10   19.53    5.25
  -6   2   9    8.71    6.07
  -6   2   9   16.26    4.99
   6   2  -9   10.92    6.26
   6   2  -9   19.71    6.75
   6   2  -9   16.60    7.08
   6   2  -9   15.02    6.24
   6   2  -9   10.75    6.71
  -6   2   8  491.79   22.87
  -6   2   8  496.26   22.62
   6   2  -8  455.88   23.02
   6   2  -8  524.91   22.91
   6   2  -8  481.02   23.00
   6   2  -8  497.00   22.85
   6   2  -8  499.41   23.04
  -6   2   7  153.67    9.26
   6   2  -7  170.96   10.46
   6   2  -7  163.74    9.78
   6   2  -7  161.76   10.14
   6   2  -7  159.01    9.70
   6   2  -7  181.49   10.14
  -6   2   6    4.92    5.13
   6   2  -6    9.43    5.26
   6   2  -6    6.83    5.84
   6   2  -6    3.87    5.88
   6   2  -6    7.24    6.58
   6   2  -6    5.55    6.23
   6   2  -6    2.48    6.14
  -6   2   5  390.30   18.01
   6   2  -5  371.56   17.83
   6   2  -5  351.23   18.30
   6   2  -5  381.89   18.02
   6   2  -5  396.75   18.27
   6   2  -5  387.91   18.00
   6   2  -5  386.74   18.16
  -6   2   4    7.66    5.41
   6   2  -4    9.46    5.20
   6   2  -4   15.75    5.25
   6   2  -4   20.35    5.62
   6   2  -4    0.34    6.13
   6   2  -4   16.95    5.41
   6   2  -4   14.42    5.71
  -6   2   3   19.99    5.89
   6   2  -3   21.69    5.80
   6   2  -3   13.36    5.73
   6   2  -3    7.98    6.12
  -6   2   2   20.30    5.87
   6   2  -2   20.65    5.07
   6   2  -2   23.89    5.10
   6  -2  -2   33.67    4.78
   6   2  -2   22.41    5.40
   6   2  -2   20.08    5.31
   6   2  -2   18.29    5.37
  -6   2   1    0.75    5.61
   6   2  -1    1.04    4.89
   6   2  -1    0.74    4.93
   6  -2  -1   -0.75    4.37
   6   2  -1    4.71    4.86
   6   2  -1   -2.19    4.91
  -6   2   0   35.38    6.26
   6   2   0   34.82    5.18
   6   2   0   30.86    5.15
   6  -2   0   33.54    4.74
   6   2   0   31.66    5.05
   6   2   0   29.12    5.26
  -6   2  -1   49.49    6.28
   6   2   1   38.26    5.40
   6   2   1   41.56    5.28
   6  -2   1   27.23    4.78
   6   2   1   42.98    5.03
  -6   2  -2   -1.36    5.75
   6   2   2    5.99    4.95
   6   2   2    2.94    4.77
   6  -2   2    5.64    4.00
   6   2   2    7.39    4.36
  -6   2  -3    0.79    5.83
   6   2   3   -1.10    4.71
   6   2   3    4.43    4.57
   6  -2   3   -1.69    5.85
   6   2   3   -2.69    4.23
  -6   2  -4   93.44    7.80
   6   2   4  106.51    6.66
   6   2   4   92.29    6.51
   6  -2   4   88.62    7.15
   6  -2   5   18.60    5.85
   6   2   5   14.10    4.71
  -6   2  -5   23.87    6.39
   6   2   5   26.98    4.77
   6   2   5   21.40    4.61
   6   2   5   26.10    5.58
   6  -2   6   -1.09    5.65
   6   2   6    0.21    4.43
   6   2   6    2.49    4.50
   6   2   6    1.58    4.66
   6   2   6    2.45    5.46
   6   2   7   29.77    4.85
   6  -2   7   31.95    5.99
   6   2   7   30.55    4.79
   6   2   7   27.56    5.84
   6   2   7   27.66    5.06
   6   2   8   37.42    5.16
   6   2   8   33.39    4.90
   6  -2   8   34.76    6.31
   6   2   8   32.31    4.80
   6   2   8   26.12    5.95
   6   2   9  240.58   11.98
   6   2   9  238.00   11.76
  -6   2  -9  235.11   13.74
   6   2   9  232.41   11.84
   6  -2   9  247.76   12.47
   6   2   9  242.98   12.34
   6  -2  10    8.03    6.08
   6   2  10    0.12    4.99
   6   2  10   -1.08    4.49
  -6   2 -10   -0.17    7.85
   6   2  10   -8.32    5.84
   6  -2  11    3.08    6.18
   6   2  11    3.12    4.75
   6   2  11   -0.98    4.30
  -6   2 -11   -4.45    7.73
   6   2  11   10.99    5.76
   6   2  12   52.89    6.43
   6  -2  12   53.47    6.43
   6   2  12   62.53    5.64
  -6   2 -12   53.68    8.40
   6   2  13  115.95    7.38
  -6   2 -13  128.74    9.87
   6   2  13  117.39    8.20
   6   2  14   -3.18    5.78
  -6   2 -14    6.17    7.81
   6   2  15    0.11    4.19
   6   2  15    6.41    5.69
   6   2  16  144.39    8.17
  -6   2 -16  152.19   10.60
   6   2  16  158.25    9.10
   6   2  17   -1.61    4.08
  -6   2 -17    6.21    7.25
   6   2  18   15.91    4.05
  -6   2 -18    3.15    7.32
  -6   2 -19   28.22    7.33
   6   2  19   23.82    5.06
   6   2  19   20.48    3.98
  -6   2 -20   -1.53    6.82
   6   2  20    3.57    3.55
   6   2  20    2.69    4.63
  -6   2 -21   -0.12    6.59
   6   2  21   -0.20    3.25
   6   2  21    2.85    4.45
   6   2  22   13.22    4.30
   6   2  22   11.65    3.05
   6   2  23    3.83    3.70
  -6   2 -24   17.85    3.99
  -6   3  22    4.77    5.67
   6   3 -22    3.47    3.48
  -6   3  21    9.50    6.35
   6   3 -21    8.94    3.97
   6   3 -21    8.62    5.12
   6  -3 -20   21.25    3.74
   6   3 -20   30.06    4.62
   6   3 -20   23.12    5.62
   6  -3 -19    4.93    3.80
   6  -3 -19    6.12    4.24
   6   3 -19    2.82    4.62
   6   3 -19    2.99    5.81
   6  -3 -18   13.83    4.15
   6  -3 -18   18.26    4.57
   6   3 -18    7.26    4.83
   6   3 -18   15.87    5.99
   6  -3 -17    6.61    4.76
   6   3 -17    4.38    5.07
   6   3 -17   19.95    6.22
   6  -3 -16   27.98    5.12
   6   3 -16   18.82    5.32
   6   3 -16   11.57    6.43
  -6   3  15    2.65    5.41
   6   3 -15    4.42    5.36
   6   3 -15    2.25    6.44
  -6   3  14   69.05    6.67
   6   3 -14   68.34    6.62
   6   3 -14   70.48    7.70
   6  -3 -13   18.18    6.11
   6   3 -13   10.48    5.68
   6   3 -13   12.32    6.89
   6  -3 -12   15.45    6.19
   6   3 -12    2.74    6.98
  -6   3  11   18.05    5.36
  -6   3  11    3.07    6.36
  -6   3  10  196.16   11.27
  -6   3  10  196.44   10.80
  -6   3   9   42.14    6.23
  -6   3   9   50.92    7.28
   6   3  -9   50.33    6.51
   6   3  -9   51.65    7.83
  -6   3   8   30.50    5.83
  -6   3   8   32.97    6.96
   6   3  -8   26.47    7.49
   6   3  -8   24.41    6.10
  -6   3   7  230.22   12.65
  -6   3   7  245.70   12.35
   6   3  -7  216.41   12.14
  -6   3   6   83.76    7.39
   6   3  -6   89.43    7.39
  -6   3   5  123.32    8.26
   6   3  -5  109.92    8.17
  -6   3   4  137.63    8.94
  -6   3   3   -6.87    5.96
   6   3  -3   -1.55    5.03
  -6   3   2   88.14    7.42
   6   3  -2   74.89    6.37
  -6   3   1   20.87    6.28
   6   3  -1   35.59    5.25
  -6   3   0   -0.16    6.04
   6   3   0   -0.32    4.80
  -6   3  -1    7.03    5.99
   6   3   1    0.75    4.81
  -6   3  -2   42.25    6.65
   6   3   2   47.89    5.32
  -6   3  -3   78.71    7.48
   6   3   3   79.74    6.16
   6  -3   3   76.06    7.99
  -6   3  -4   78.09    7.45
   6   3   4   88.92    6.31
   6   3   4   83.29    6.30
   6  -3   4   76.01    7.55
   6   3   5   38.69    5.48
  -6   3  -5   36.48    6.39
   6   3   5   41.41    5.21
   6   3   5   34.80    5.18
   6  -3   5   41.35    6.56
   6  -3   6   43.37    6.73
   6   3   6   52.50    5.67
  -6   3  -6   40.39    6.35
   6   3   6   49.35    5.42
   6   3   6   43.21    5.34
   6   3   7   -2.11    4.87
   6  -3   7    4.61    6.23
  -6   3  -7   -6.24    5.80
   6   3   7   -0.90    4.66
   6   3   8  100.03    6.68
  -6   3  -8   86.82    7.76
   6   3   8   95.87    6.87
   6   3   9   -2.72    4.67
  -6   3  -9   -0.65    5.97
  -6   3 -10   63.31    6.90
   6   3  11    5.89    4.19
  -6   3 -11    5.35    6.04
   6  -3  11    4.96    6.17
   6   3  12  346.60   15.79
   6   3  12  356.39   15.65
   6  -3  12  322.87   16.08
   6   3  13   75.42    5.75
  -6   3 -13   62.01    6.95
   6  -3  13   64.49    6.81
   6   3  13   69.12    5.20
   6   3  14    2.35    4.33
   6  -3  14   13.30    6.34
   6   3  15   47.11    4.99
   6  -3  15   65.84    7.05
   6   3  16   17.68    4.14
  -6   3 -16   13.99    5.56
   6   3  17    4.64    3.92
  -6   3 -17    1.36    5.32
  -6   3 -18   46.76    5.72
   6   3  18   43.18    4.31
  -6   3 -19    4.08    4.91
   6   3  19    1.13    3.48
  -6   3 -20   18.79    4.56
   6   3  20   23.89    3.43
  -6   3 -21   -5.42    3.86
  -6   3 -22   28.39    3.70
   6  -4 -19   -2.25    3.37
   6  -4 -18    1.98    3.12
   6  -4 -18    4.00    3.80
   6  -4 -17    6.69    3.37
   6  -4 -17    2.88    4.13
   6  -4 -16   43.60    5.06
   6  -4 -15   -1.05    4.76
  -6   4  14    2.57    4.75
   6  -4 -14    1.94    4.96
  -6   4  13   12.20    5.02
   6  -4 -13    5.08    5.31
  -6   4  12   28.48    5.44
   6  -4 -12   31.35    5.74
  -6   4  11    8.48    5.28
   6  -4 -11    5.26    5.80
  -6   4  10   -5.30    5.48
  -6   4   9    3.66    5.54
  -6   4   8    8.01    5.65
  -6   4   7   52.81    5.90
  -6   4   7   52.89    6.47
  -6   4   6    5.67    5.15
  -6   4   6    4.75    5.98
  -6   4   5   86.98    6.87
  -6   4   4   19.36    5.46
  -6   4   3   83.06    6.86
  -6   4   2   91.83    7.10
  -6   4   1   44.86    5.77
  -6   4   0   27.59    5.41
  -6   4  -1   69.06    6.48
  -6   4  -2   -1.98    5.26
   6  -4   2   -4.78    6.56
  -6   4  -3    0.57    5.29
   6  -4   3    2.62    6.35
  -6   4  -4   -5.56    5.23
   6  -4   4    3.39    6.10
   6  -4   5    5.48    6.07
  -6   4  -5    9.91    5.25
   6  -4   6   18.44    6.29
  -6   4  -6   16.05    5.30
  -6   4  -7  101.98    7.53
   6  -4   7  116.62    8.16
   6   4   8   10.76    4.58
   6  -4   8   23.90    6.31
   6   4   8   21.58    4.15
   6  -4   9   84.12    7.45
   6   4   9   93.09    6.21
   6   4   9   83.23    5.86
   6   4  10   25.45    4.41
  -6   4 -10   13.19    4.92
   6  -4  10   32.27    6.11
   6   4  10   22.69    4.26
   6   4  11   52.92    4.94
  -6   4 -11   40.63    5.56
   6  -4  11   50.63    6.33
   6   4  12   50.55    4.57
  -6   4 -12   35.78    5.34
   6  -4  12   35.95    5.78
   6   4  12   49.01    4.52
   6   4  13  138.32    6.91
   6  -4  13  127.38    8.15
   6   4  13  119.51    6.90
  -6   4 -14   -4.57    4.52
   6  -4  14    1.95    5.59
   6   4  14   -2.59    3.64
  -6   4 -15   30.72    4.81
   6   4  15   44.52    4.14
  -6   4 -16   19.63    4.30
   6   4  16   29.11    3.66
  -6   4 -17   -5.33    3.75
   6   4  17   -0.70    3.18
  -6   4 -18    0.36    3.14
   6  -5 -14   18.68    3.60
   6  -5 -13   35.51    4.20
   6  -5 -12    6.03    4.03
  -6   5  11   21.56    3.60
   6  -5 -11   10.11    4.37
  -6   5  10    2.66    3.62
   6  -5 -10    5.93    4.48
  -6   5   9    0.28    3.76
   6  -5  -9    2.57    4.66
  -6   5   8    1.16    3.86
  -6   5   7   42.10    4.52
  -6   5   6    4.06    4.09
  -6   5   5   -0.54    3.71
  -6   5   5    1.48    4.17
  -6   5   4    3.71    3.72
  -6   5   4    0.25    4.19
  -6   5   3   -2.29    3.86
  -6   5   3   -3.10    4.26
   6  -5  -3    4.01    5.50
  -6   5   2   38.95    4.41
  -6   5   2   42.05    4.91
   6  -5  -2   31.19    5.68
  -6   5   1   34.51    4.28
  -6   5   1   29.44    4.85
   6  -5  -1   37.94    5.60
  -6   5   0   17.25    3.99
  -6   5   0    8.66    4.41
   6  -5   0   13.86    5.31
  -6   5  -1  122.27    7.09
   6  -5   1  132.14    7.85
   6  -5   2   21.86    5.36
  -6   5  -2    6.49    3.96
   6  -5   3   30.02    5.39
  -6   5  -3   21.43    4.06
  -6   5  -4    4.06    3.69
   6  -5   4    6.44    5.08
  -6   5  -5   32.91    4.17
   6  -5   5   39.79    5.51
  -6   5  -6    5.10    3.61
   6  -5   6    0.08    5.08
  -6   5  -7    4.82    3.50
   6  -5   7    2.12    4.94
  -6   5  -8   10.12    3.44
   6  -5   8    1.34    4.87
  -6   5  -9   28.50    3.68
   6  -5   9   31.65    4.40
  -6   5 -10   23.40    3.42
   6  -5  10   30.97    4.69
  -6   5 -11    2.37    2.95
   6  -5  11    5.05    4.55
   7   0 -24    2.95    4.71
   7   0 -23    7.15    5.14
   7   0 -22   -0.07    3.76
   7   0 -22    4.86    5.63
   7   0 -21   19.70    4.30
   7   0 -21   13.84    5.99
   7   0 -20    6.80    5.36
   7   0 -20    0.54    4.48
   7   0 -20    6.76    6.09
   7   0 -19   11.76    5.55
   7   0 -19    5.94    4.73
   7   0 -19    0.18    4.60
   7   0 -19    2.16    6.23
   7   0 -19    0.23    5.57
   7   0 -18   -1.86    4.75
   7   0 -18   -0.49    4.86
   7   0 -18   -7.41    5.91
   7   0 -17   44.89    5.65
   7   0 -17   55.19    5.67
   7   0 -16   -6.70    5.06
   7   0 -16   -8.43    5.01
   7   0 -16    3.87    6.67
   7   0 -16    2.71    6.73
   7   0 -15   59.86    5.95
   7   0 -15   48.31    5.73
   7   0 -15   53.63    7.27
   7   0 -15   56.95    7.62
   7   0 -14   -1.07    6.68
   7   0 -14   -7.01    6.02
   7   0 -14    4.70    6.65
   7   0 -13   -6.40    6.83
   7   0 -13    2.85    5.24
   7   0 -13   -7.77    5.96
   7   0 -12    3.17    6.53
   7   0 -12   -3.10    5.13
   7   0 -12   -5.67    5.17
   7   0 -12    5.26    5.85
   7   0 -11   13.55    6.52
   7   0 -11   18.98    5.53
   7   0 -11   11.23    5.27
   7   0 -11   19.37    5.99
   7   0 -10   -3.25    6.22
   7   0 -10   -3.45    5.40
   7   0 -10    2.21    5.14
   7   0 -10    3.26    5.79
   7   0  -9   55.44    6.55
   7   0  -9   42.32    6.11
   7   0  -9   45.78    5.67
   7   0  -9   51.28    6.54
   7   0  -8   -0.49    5.79
   7   0  -8   -3.08    5.41
   7   0  -8    1.27    4.92
   7   0  -8    8.68    5.76
   7   0  -7    2.56    5.54
   7   0  -7    3.07    5.49
   7   0  -7    7.17    4.80
   7   0  -7    4.83    5.70
   7   0  -6    4.98    5.44
   7   0  -6    2.62    5.34
   7   0  -6    3.70    4.70
   7   0  -6    9.00    5.43
   7   0  -5  182.72   10.23
   7   0  -5  196.74   10.08
   7   0  -5  175.27    9.83
   7   0  -5  163.36    9.41
   7   0  -5  184.04   10.05
   7   0  -4    6.90    5.51
   7   0  -4    3.64    5.36
   7   0  -4    0.32    5.32
   7   0  -4    1.03    4.39
   7   0  -3  347.20   16.52
   7   0  -3  337.07   16.47
   7   0  -3  352.13   16.44
   7   0  -2   -4.68    5.49
   7   0  -2   -0.58    5.32
   7   0  -2    1.84    5.44
   7   0  -1    8.69    5.14
   7   0  -1   16.21    5.42
   7   0  -1   14.30    5.65
   7   0   0   -2.62    4.98
   7   0   0    5.98    5.46
   7   0   0    2.20    5.41
   7   0   1   18.00    5.19
   7   0   1   20.85    5.52
   7   0   1   23.86    5.71
   7   0   2    4.08    4.89
   7   0   2    0.69    5.26
   7   0   2   -0.77    5.52
   7   0   3    2.38    4.98
   7   0   3    1.61    5.32
   7   0   3   -2.53    5.27
   7   0   4    4.19    4.96
   7   0   4    0.35    5.26
   7   0   4    1.32    5.08
   7   0   4    1.05    5.03
   7   0   5   50.78    5.82
   7   0   6   -2.03    5.35
   7   0   7   86.55    6.80
   7   0   8   -0.47    5.61
   7   0   9    3.13    5.69
   7   0  10    1.86    5.79
   7   0  11  224.44   12.00
   7   0  12   -1.26    5.84
   7   0  13   41.73    6.38
   7   0  14   -0.62    5.80
  -7   0 -15   15.84    6.30
   7   0  15    5.90    5.67
  -7   0 -16   -5.97    6.29
  -7   0 -17   -0.28    6.52
  -7   0 -18   -5.98    6.60
   7   0  18    5.21    4.83
  -7   0 -19   20.74    6.80
   7   0  19   20.30    4.87
  -7   0 -20  -12.97    6.60
   7   0  20    4.50    4.44
  -7   0 -21   -3.46    6.38
   7   0  21    6.11    4.21
  -7   0 -22   -2.95    6.06
   7   0  22    1.55    3.95
   7   0  23   77.97    5.14
   7   0  24    0.72    3.04
   7  -1 -24    4.08    4.46
   7   1 -23   15.05    3.86
   7  -1 -23   34.09    5.24
   7   1 -22    7.97    4.19
   7   1 -22    3.48    5.46
   7  -1 -22   16.84    5.34
   7   1 -22    0.52    4.86
   7   1 -21    7.77    4.53
   7   1 -21    2.34    5.66
   7  -1 -21    5.94    5.56
   7   1 -21    3.80    5.20
   7   1 -20   12.27    5.50
   7   1 -20   16.82    4.79
   7   1 -20   23.99    5.96
   7  -1 -20   14.19    5.92
   7  -1 -20    8.05    5.19
   7   1 -19    5.87    5.64
   7  -1 -19    0.84    4.39
   7   1 -19    1.12    4.92
   7   1 -19   14.37    6.29
   7  -1 -19   -5.63    5.43
   7   1 -18    8.19    5.71
   7  -1 -18    4.85    4.46
   7   1 -18   -2.59    5.13
   7   1 -18    7.73    6.20
   7  -1 -18   -9.94    5.76
   7   1 -17    1.13    5.83
   7  -1 -17    0.69    4.78
   7   1 -17    3.95    5.15
   7   1 -16   22.14    6.05
   7  -1 -16    5.18    5.19
   7   1 -16   22.89    5.38
   7   1 -16   11.93    5.18
   7   1 -16   14.14    6.86
   7   1 -16   19.59    6.60
   7  -1 -15   13.44    6.48
   7   1 -15    5.35    6.06
   7  -1 -15   10.24    5.04
   7   1 -15   10.17    5.29
   7   1 -15    7.19    5.37
   7   1 -15   14.72    7.02
   7   1 -15   16.00    7.09
   7  -1 -14   13.71    6.17
   7   1 -14    7.31    5.92
   7  -1 -14   11.22    5.01
   7   1 -14    9.44    5.35
   7   1 -14   16.63    7.05
   7   1 -14   18.67    7.24
   7  -1 -13   10.90    6.20
   7   1 -13    8.94    6.87
   7   1 -13    7.68    6.34
   7  -1 -13   -5.26    5.69
   7   1 -13    0.15    7.29
   7   1 -12   -1.00    5.71
   7   1 -12    3.74    6.83
   7   1 -12    5.61    6.17
   7  -1 -12    6.93    5.75
   7   1 -12   -0.45    7.04
   7  -1 -11  128.87    8.32
   7   1 -11  141.56    8.71
   7   1 -11  127.63    8.67
   7   1 -11  150.50    9.50
   7   1 -11  124.46    9.10
   7  -1 -11  135.96    8.68
   7   1 -11  140.69    9.72
   7  -1 -10   12.63    5.35
   7   1 -10    4.35    5.79
   7   1 -10    5.34    5.79
   7   1 -10    1.08    6.61
   7   1 -10   -0.93    6.15
   7  -1 -10    1.02    5.74
   7   1 -10   -0.44    7.07
   7  -1  -9   18.04    5.32
   7   1  -9   28.49    6.00
   7   1  -9   19.24    6.18
   7   1  -9   22.06    6.73
   7   1  -9   24.29    6.21
   7  -1  -9   21.80    5.83
   7   1  -9   22.43    6.86
  -7   1   8   16.18    5.22
   7  -1  -8   22.04    5.07
   7   1  -8   19.27    5.76
   7   1  -8   19.11    5.96
   7   1  -8   16.06    6.63
   7   1  -8   21.82    6.12
   7  -1  -8   17.65    5.63
   7   1  -8   20.90    6.83
  -7   1   7   77.85    6.32
   7  -1  -7   66.65    6.57
   7  -1  -7   66.52    6.11
   7   1  -7   73.32    7.10
   7   1  -7   77.38    6.67
   7   1  -7   67.55    7.39
   7   1  -7   70.41    6.90
   7   1  -7   77.54    7.54
  -7   1   6   84.98    6.49
   7   1  -6   76.28    6.64
   7  -1  -6   70.87    6.45
   7  -1  -6   71.92    6.31
   7   1  -6   78.17    6.98
   7   1  -6   66.18    6.50
   7   1  -6   87.73    7.49
   7   1  -6   72.25    6.97
   7   1  -6   71.99    7.32
   7   1  -5   16.82    6.23
   7   1  -5    8.62    5.89
   7   1  -5   20.03    5.44
   7  -1  -5    9.86    5.49
   7  -1  -5   16.46    5.15
   7   1  -5    9.23    5.89
   7   1  -5   11.69    5.35
   7   1  -5   13.53    6.24
   7   1  -5   19.12    5.79
   7   1  -4   28.61    5.97
   7   1  -4   27.88    6.11
   7   1  -4   27.26    5.64
   7  -1  -4   26.44    5.55
   7  -1  -4   29.26    5.14
   7   1  -4   33.53    6.31
   7   1  -4   31.99    5.48
   7   1  -4   24.28    6.20
   7   1  -4   31.56    5.97
   7   1  -3   -1.05    5.64
   7  -1  -3   -3.15    4.89
   7   1  -3    1.47    5.72
   7   1  -3   14.19    5.45
   7  -1  -3   -3.26    5.30
   7  -1  -3    2.51    4.88
   7   1  -3   -0.12    6.00
   7   1  -3   -6.37    5.66
   7   1  -2    9.82    5.51
  -7   1   2    8.44    4.79
   7  -1  -2   13.79    4.85
   7   1  -2   11.16    5.61
   7   1  -2    8.66    5.27
   7  -1  -2   10.61    5.34
   7  -1  -2   10.69    5.08
   7   1  -2   15.56    5.94
   7   1  -2    9.71    5.34
  -7   1   1   17.94    5.10
   7  -1  -1   13.53    4.73
   7   1  -1    0.95    5.55
   7   1  -1    3.79    5.21
   7  -1  -1    6.91    5.09
   7  -1  -1   -0.20    5.12
   7   1  -1   -1.07    5.79
   7   1  -1    5.55    5.17
   7   1  -1    1.32    5.29
  -7   1   0    1.98    5.37
   7  -1   0    4.89    4.49
   7   1   0    3.85    5.45
   7   1   0    2.87    5.26
   7  -1   0    9.87    5.05
   7  -1   0    2.99    5.06
   7   1   0    1.06    6.01
   7   1   0   -0.22    5.03
   7   1   0    0.87    5.39
  -7   1  -1   86.57    7.20
   7  -1   1   92.76    6.43
   7   1   1   95.51    7.22
   7   1   1  106.97    7.10
   7  -1   1  105.33    7.05
   7  -1   1   85.15    6.95
   7   1   1  110.59    7.77
   7   1   1   87.43    6.78
  -7   1  -2    1.48    5.58
   7  -1   2    1.95    4.39
   7   1   2    1.98    5.40
   7   1   2   -1.26    5.25
   7  -1   2    7.08    5.10
   7  -1   2   -1.05    4.71
  -7   1  -3   42.27    6.53
   7  -1   3   58.11    5.32
   7   1   3   47.39    6.07
   7   1   3   51.96    5.97
   7  -1   3   41.17    5.95
  -7   1  -4  116.22    8.34
   7  -1   4  118.07    7.20
   7   1   4  120.79    7.73
  -7   1  -5   76.49    7.09
   7  -1   5   61.17    5.69
   7   1   5   75.93    6.25
   7   1   5   69.53    6.84
   7  -1   6   72.26    5.91
   7   1   6   84.24    6.46
   7   1   6   69.90    6.94
   7   1   7   39.38    5.58
   7   1   7   30.84    6.19
   7   1   8   11.51    5.17
   7   1   8   -0.38    5.87
   7   1   9  196.42   10.40
  -7   1  -9  180.91   11.94
   7   1   9  202.89   10.88
   7   1  10    1.87    5.11
  -7   1 -10   -3.33    7.53
   7   1  10   -2.89    5.94
   7  -1  10    2.98    5.42
   7   1  11   -0.12    5.13
  -7   1 -11    5.82    7.65
   7   1  11   -2.41    6.04
   7  -1  11   -3.65    5.69
  -7   1 -12   37.97    7.98
   7   1  12   29.73    6.24
   7  -1  12   36.02    5.98
   7   1  13   33.45    6.12
   7  -1  13   25.54    5.77
  -7   1 -14   11.22    7.27
   7   1  14    7.76    5.86
   7  -1  14   12.73    5.42
  -7   1 -15   66.95    8.20
   7   1  15   72.28    6.75
  -7   1 -16   19.30    7.25
   7  -1  16    7.22    4.92
   7   1  17   10.32    4.21
  -7   1 -17    0.78    7.30
   7   1  17    4.55    5.19
   7  -1  17    4.89    4.73
   7   1  18   26.65    4.33
  -7   1 -18   42.92    7.36
   7   1  18   36.41    5.31
   7  -1  18   22.69    4.85
   7   1  19   17.52    3.92
  -7   1 -19   32.33    7.02
   7   1  19   14.69    4.88
   7  -1  19   26.31    4.53
  -7   1 -20   -5.80    7.07
   7   1  20    2.18    4.49
   7  -1  20    4.33    4.04
  -7   1 -21   15.31    6.57
   7   1  21   17.30    4.33
   7  -1  21    7.00    3.75
   7   1  22    8.35    3.98
   7  -1  22    5.51    3.31
   7   1  23    5.35    3.59
   7  -2 -23   12.05    4.41
   7   2 -22    2.12    3.74
   7  -2 -22   -1.51    4.61
   7   2 -21   16.00    4.24
   7   2 -21   17.18    4.91
   7  -2 -20    3.34    3.70
   7   2 -20    7.91    4.51
   7   2 -20   12.53    5.22
   7  -2 -19   -3.71    4.18
   7   2 -19   -4.86    4.81
   7   2 -19   -8.33    5.66
   7  -2 -19    1.54    4.83
   7  -2 -18   11.54    4.48
   7   2 -18   17.17    5.10
   7   2 -18   16.67    5.91
   7  -2 -18   14.62    5.41
   7  -2 -17   40.60    5.92
   7  -2 -17   38.40    4.99
   7   2 -17   44.36    5.78
   7   2 -17   37.91    6.55
   7  -2 -16   -1.28    5.52
   7  -2 -16   -2.66    4.49
   7   2 -16    3.82    5.30
   7   2 -16   -8.44    6.33
   7  -2 -15   15.59    4.70
   7   2 -15   13.00    5.59
   7   2 -15   18.72    6.51
  -7   2  14    0.98    4.69
   7  -2 -14    1.68    4.70
   7   2 -14    1.82    5.45
   7   2 -14   -3.37    6.25
   7   2 -14    3.68    6.97
  -7   2  13   11.03    5.06
   7  -2 -13   -1.02    4.67
   7   2 -13    4.48    5.60
   7   2 -13    8.66    6.41
   7   2 -13    3.04    7.06
   7  -2 -12  131.10    7.85
   7   2 -12  121.97    9.12
   7   2 -12  133.90    8.50
   7   2 -12  140.19    9.53
   7  -2 -11   23.02    4.90
   7   2 -11   15.13    7.02
  -7   2  10   11.15    4.54
  -7   2  10   10.14    5.77
   7   2 -10    9.94    7.00
   7  -2 -10    7.80    5.58
  -7   2   9   30.78    5.20
  -7   2   9   38.12    6.29
   7   2  -9   28.42    6.04
   7   2  -9   22.40    6.98
   7   2  -9   32.37    7.15
   7   2  -9   38.41    6.51
   7  -2  -9   25.51    5.71
  -7   2   8    2.37    4.82
  -7   2   8    3.10    6.10
   7  -2  -8    4.05    5.02
   7   2  -8   -3.01    5.91
   7   2  -8    3.58    6.21
   7   2  -8    7.47    6.65
  -7   2   7    1.93    5.03
  -7   2   7    2.04    6.17
   7  -2  -7    4.60    4.75
   7   2  -7   -0.13    5.84
   7   2  -7    6.76    6.23
   7   2  -7    6.58    6.41
  -7   2   6  159.12    8.87
   7  -2  -6  135.90    8.36
   7   2  -6  139.48    8.99
   7   2  -6  144.11    9.25
   7   2  -6  144.04    9.45
  -7   2   5  109.60    7.46
   7   2  -5   91.52    7.49
   7  -2  -5   86.49    6.66
   7   2  -5  107.75    7.57
   7   2  -5  106.37    7.75
   7   2  -5   97.63    7.98
  -7   2   4  459.50   19.75
   7   2  -4  430.15   19.56
   7  -2  -4  380.24   19.16
   7   2  -4  426.00   19.63
   7   2  -4  406.06   19.72
  -7   2   3   45.66    6.13
   7   2  -3   42.23    6.05
   7   2  -3   42.73    5.90
   7  -2  -3   30.27    4.97
   7   2  -3   36.14    6.04
   7   2  -3   30.42    6.18
  -7   2   2   87.57    7.57
   7   2  -2  101.08    7.16
   7   2  -2   95.90    6.92
   7  -2  -2   71.85    6.31
   7   2  -2   82.02    7.04
  -7   2   1  139.99    9.15
   7   2  -1  155.21    8.72
   7   2  -1  145.13    8.48
   7  -2  -1  138.40    8.09
   7  -2  -1  127.87    7.99
   7   2  -1  133.93    8.50
  -7   2   0   16.14    6.31
   7   2   0    6.88    5.54
   7   2   0   12.97    5.21
   7  -2   0   10.93    4.88
   7  -2   0    2.02    4.43
   7  -2   0    3.31    5.66
   7   2   0    6.29    5.09
  -7   2  -1   49.06    7.03
   7   2   1   47.79    5.99
   7   2   1   40.12    5.82
   7  -2   1   42.45    5.34
   7   2   1   38.00    5.43
   7  -2   1   54.97    6.24
  -7   2  -2  125.20    8.86
   7   2   2  119.08    7.69
   7   2   2  110.77    7.41
   7  -2   2  108.37    7.25
   7  -2   2  114.40    7.81
   7   2   2  102.80    7.14
  -7   2  -3  102.97    8.52
   7   2   3  106.25    7.39
   7   2   3   94.66    7.01
   7  -2   3  105.22    6.97
   7  -2   3   98.78    7.43
   7  -2   4   17.13    5.65
  -7   2  -4   13.71    6.59
   7   2   4   14.53    5.49
   7   2   4   21.28    5.08
   7  -2   4   18.39    5.05
   7  -2   5   -0.73    5.87
  -7   2  -5   -3.39    6.52
   7   2   5    1.09    5.44
   7   2   5    9.63    4.95
  -7   2  -6  180.88   10.94
   7   2   6  167.60    9.31
   7  -2   6  168.01    9.91
  -7   2  -7  226.06   12.03
   7   2   7  190.83   10.43
   7  -2   7  203.97   11.02
  -7   2  -8   25.10    6.92
   7   2   8    7.87    4.73
  -7   2  -9   20.49    6.92
   7   2   9   11.39    4.64
  -7   2 -10   20.95    7.04
   7  -2  10   27.78    5.43
   7   2  10   33.39    5.95
  -7   2 -11   -2.76    6.81
   7  -2  11    6.03    5.66
   7   2  11   -0.68    4.37
   7   2  11    5.34    5.74
   7  -2  12  184.26   10.11
   7   2  12  177.93    9.90
   7   2  12  161.61    9.12
   7   2  13   10.53    4.28
   7   2  13   16.34    5.57
   7   2  14   16.41    4.08
   7   2  15    3.03    3.85
   7   2  15    4.41    5.07
   7   2  16    4.85    3.86
   7   2  16   -0.81    5.02
   7   2  17   -2.47    4.70
  -7   2 -18   21.73    5.77
   7   2  18   24.33    4.77
  -7   2 -19    3.88    5.19
   7   2  19    5.66    4.33
  -7   2 -20   32.06    5.24
  -7   2 -21   -4.71    4.49
  -7   2 -22    6.38    3.81
   7   3 -19    6.57    3.68
   7  -3 -18   -3.21    3.67
   7   3 -18    4.81    3.93
   7  -3 -17   -0.86    4.27
   7  -3 -17    3.58    3.77
   7   3 -17    0.69    4.21
   7  -3 -16    3.64    4.87
   7  -3 -16    4.85    3.90
   7   3 -16   15.39    4.44
   7  -3 -15    7.84    4.16
   7   3 -15   -1.00    4.63
  -7   3  14   16.94    4.95
   7  -3 -14    1.78    4.31
   7   3 -14    9.21    4.84
  -7   3  13   31.81    5.41
   7  -3 -13   29.27    4.84
   7  -3 -13   44.76    4.84
   7   3 -13   29.40    5.30
  -7   3  12    8.24    5.29
   7  -3 -12   16.52    4.68
   7  -3 -12   13.60    4.85
   7   3 -12   13.00    5.12
  -7   3  11   16.29    5.57
   7  -3 -11   15.98    5.06
   7   3 -11   20.11    5.39
  -7   3  10  168.36    9.82
   7   3 -10  162.93    9.41
  -7   3   9   87.33    6.81
  -7   3   9   80.42    7.22
   7   3  -9   71.76    6.75
  -7   3   8    8.05    5.45
   7   3  -8    2.27    5.50
  -7   3   7   55.50    6.44
  -7   3   6   55.74    6.39
  -7   3   5    8.47    5.80
  -7   3   4    6.97    5.80
  -7   3   3   41.02    6.41
  -7   3   2    5.04    6.00
   7   3  -2    9.41    5.33
  -7   3   1   42.08    6.43
   7   3  -1   26.48    5.34
  -7   3   0   21.20    6.25
   7   3   0   26.19    5.28
  -7   3  -1    7.84    6.14
   7   3   1    4.62    4.90
  -7   3  -2   48.11    6.73
   7   3   2   47.05    5.59
   7  -3   2   42.38    6.39
   7  -3   3   56.39    6.65
  -7   3  -3   67.99    7.02
   7   3   3   61.99    5.85
   7  -3   4    0.66    5.86
  -7   3  -4   -0.68    6.26
   7   3   4    0.44    4.76
   7  -3   5   60.92    6.59
  -7   3  -5   67.76    7.25
   7   3   5   72.06    5.90
  -7   3  -6   96.94    8.26
   7   3   6  108.78    6.95
   7  -3   6  107.75    7.89
  -7   3  -7   10.70    6.11
   7  -3   7   13.36    5.77
   7   3   7   20.57    4.81
  -7   3  -8   45.27    6.73
   7  -3   8   54.96    6.50
   7   3   8   58.02    5.47
  -7   3  -9    8.50    5.93
   7  -3   9    3.18    5.77
   7  -3  10   27.65    5.62
   7   3  11   -0.19    4.25
   7  -3  11   13.18    5.40
  -7   3 -12   22.81    5.59
   7   3  12   22.04    4.28
   7  -3  12   27.34    5.83
  -7   3 -13   -2.73    5.24
   7   3  13    0.87    3.99
   7  -3  13    6.69    5.71
  -7   3 -14    6.60    5.21
   7   3  14    9.11    3.85
  -7   3 -15    8.72    5.04
   7   3  15    4.55    3.72
  -7   3 -16    2.46    4.83
   7   3  16    1.38    3.56
  -7   3 -17    0.61    4.54
   7   3  17    4.59    3.35
  -7   3 -18   -6.74    4.36
   7   3  18    2.81    3.08
  -7   3 -19    5.32    3.96
   7   3  19    0.60    2.71
  -7   3 -20    5.87    3.40
   7  -4 -15    0.46    3.20
   7  -4 -14    9.50    3.64
   7  -4 -14   20.63    3.61
  -7   4  13    5.32    4.33
   7  -4 -13    7.52    3.79
   7  -4 -13    4.56    3.80
  -7   4  12    0.69    4.53
   7  -4 -12   -0.42    3.94
   7  -4 -12    5.18    4.05
  -7   4  11   -0.55    4.77
   7  -4 -11    2.89    4.08
   7  -4 -11   -2.02    4.42
  -7   4  10   29.06    5.18
   7  -4 -10   27.04    4.91
  -7   4   9   -0.21    5.19
  -7   4   8   10.58    4.41
  -7   4   8    9.40    5.40
  -7   4   7   -4.60    4.47
  -7   4   7   -0.22    5.32
  -7   4   6   34.57    5.16
  -7   4   6   35.08    6.02
  -7   4   5    6.46    4.65
  -7   4   5   20.03    5.87
  -7   4   4    6.83    4.75
  -7   4   4    3.51    5.76
  -7   4   3    3.22    4.69
  -7   4   3    5.73    5.81
   7  -4  -3    2.84    3.64
  -7   4   2   29.36    5.18
   7  -4  -2   24.32    6.07
  -7   4   1   36.47    5.31
   7  -4  -1   32.69    6.07
  -7   4   0   14.19    4.84
   7  -4   0   15.70    5.72
  -7   4  -1   18.30    5.02
   7  -4   1   35.67    5.95
   7  -4   2    3.09    5.47
  -7   4  -2    0.12    4.66
   7  -4   3    9.54    5.62
  -7   4  -3    4.57    4.71
   7  -4   4   20.23    5.71
  -7   4  -4   12.34    4.71
  -7   4  -5   -0.97    4.73
   7  -4   5    5.33    5.69
  -7   4  -6   76.48    6.30
   7  -4   6   91.58    6.96
  -7   4  -7   27.85    4.95
   7  -4   7   31.46    5.81
  -7   4  -8   46.83    5.20
   7  -4   8   49.65    5.94
  -7   4  -9   32.13    4.81
   7  -4   9   25.35    5.46
  -7   4 -10    9.67    4.35
   7  -4  10    9.34    4.90
  -7   4 -11   16.48    4.37
   7  -4  11    6.58    5.14
  -7   4 -12  140.14    8.57
   7  -4  12  195.10    9.25
  -7   4 -13   24.15    4.24
  -7   4 -14   15.23    3.90
  -7   4 -15   30.51    3.86
  -7   4 -16    1.01    2.89
   7  -5 -10   -0.38    2.97
   7  -5  -9    1.53    3.28
  -7   5   8   15.47    3.41
   7  -5  -8   24.02    3.80
  -7   5   7   -2.89    3.31
   7  -5  -7   -6.53    3.89
  -7   5   6   48.13    4.12
   7  -5  -6   41.75    4.67
  -7   5   5   24.56    3.70
   7  -5  -5   17.74    4.33
  -7   5   4    9.67    3.69
   7  -5  -4    4.93    4.12
   7  -5  -3   11.69    4.30
  -7   5   3   12.02    3.34
  -7   5   3    4.66    3.64
   7  -5  -2    0.06    4.32
  -7   5   2    8.26    3.35
  -7   5   2   -3.64    3.71
   7  -5  -1    9.97    4.29
  -7   5   1    1.36    3.29
  -7   5   1    1.04    3.76
  -7   5   0   23.03    3.61
   7  -5   0   27.71    4.65
  -7   5   0   30.79    4.03
  -7   5  -1    0.84    3.24
  -7   5  -1    1.04    3.85
   7  -5   1   -1.80    4.46
  -7   5  -2    5.26    3.28
  -7   5  -2   -4.93    3.75
   7  -5   2   -2.97    4.50
  -7   5  -3    3.20    3.27
  -7   5  -3    2.76    3.69
   7  -5   3    3.05    4.47
  -7   5  -4    3.19    3.24
  -7   5  -4    0.06    3.65
   7  -5   4    0.31    4.27
  -7   5  -5    2.57    3.12
  -7   5  -5    0.06    3.53
   7  -5   5    4.10    4.24
  -7   5  -6    8.31    3.12
   7  -5   6   14.43    4.19
  -7   5  -7   30.56    3.34
  -7   5  -8    0.79    2.75
  -7   5  -9   13.85    2.73
   8   0 -22   38.45    4.80
   8   0 -21    5.27    4.80
   8   0 -20   15.08    5.43
   8   0 -19    8.38    5.57
   8   0 -18   -1.23    4.28
   8   0 -18   15.70    5.81
   8   0 -18    6.41    5.17
   8   0 -17    5.80    4.54
   8   0 -17    1.10    5.83
   8   0 -17   -0.77    5.48
   8   0 -16   30.33    5.07
   8   0 -16   34.20    6.42
   8   0 -16   28.18    6.08
   8   0 -15    0.41    5.08
   8   0 -15  -11.21    6.02
   8   0 -15    3.95    5.97
   8   0 -14   13.58    5.38
   8   0 -14   13.13    5.56
   8   0 -13   -3.11    5.39
   8   0 -13   -0.74    5.34
   8   0 -12   88.60    6.98
   8   0 -12   95.69    7.99
   8   0 -12   78.10    7.08
   8   0 -12  101.67    8.02
   8   0 -11   -0.54    6.60
   8   0 -11    0.46    5.44
   8   0 -11    4.60    6.39
   8   0 -10  108.02    7.85
   8   0 -10  125.84    8.56
   8   0 -10  112.90    8.62
   8   0  -9   -4.14    6.37
   8   0  -9    7.59    5.46
   8   0  -9    3.14    6.27
   8   0  -8  129.17    9.30
   8   0  -8  149.24    9.13
   8   0  -8  156.69    9.36
   8   0  -7    3.13    6.11
   8   0  -7   -3.93    6.10
   8   0  -6  133.55    8.41
   8   0  -6  115.57    8.56
   8   0  -6  124.80    8.52
   8   0  -5    1.50    5.97
   8   0  -5   -1.55    5.75
   8   0  -5   -0.87    5.85
   8   0  -5   11.94    5.79
   8   0  -4  177.48   10.20
   8   0  -4  190.58   10.50
   8   0  -4  180.06   10.20
   8   0  -4  171.93   10.22
   8   0  -3    1.92    5.72
   8   0  -3   -2.99    5.55
   8   0  -3    0.91    5.72
   8   0  -3   -2.01    6.15
   8   0  -3   -7.90    5.64
   8   0  -2   -1.18    5.56
   8   0  -2    7.78    5.49
   8   0  -2   10.20    5.75
   8   0  -2    3.68    5.80
   8   0  -1    3.80    5.52
   8   0  -1   -1.22    5.39
   8   0  -1    1.03    5.71
   8   0  -1    0.25    5.90
   8   0   0    3.04    5.26
   8   0   0    5.89    5.36
   8   0   0    8.01    5.73
   8   0   0   -2.85    5.90
   8   0   1    1.43    5.29
   8   0   1   -1.03    5.58
   8   0   1    0.61    5.71
   8   0   2    7.71    5.36
   8   0   2    6.06    5.63
   8   0   2    8.24    5.64
   8   0   3    3.43    5.20
   8   0   3   -0.52    5.54
   8   0   4    5.55    5.38
   8   0   4   13.11    5.67
   8   0   5    8.15    5.32
   8   0   5   -0.26    5.61
   8   0   6   10.95    5.38
   8   0   6    7.16    5.55
   8   0   7    1.85    5.46
   8   0   7    7.28    5.50
   8   0   8 1090.96   46.20
   8   0   8 1001.16   46.15
   8   0   9   -1.37    5.44
   8   0   9    4.68    5.55
   8   0  10   48.15    6.11
   8   0  11   -3.45    5.09
   8   0  12   -0.11    4.93
   8   0  13   -5.38    4.87
   8   0  13   -1.91    4.99
   8   0  14   12.78    4.72
   8   0  14    6.77    4.83
   8   0  15    2.34    4.50
   8   0  15   -2.74    4.61
   8   0  16   78.07    5.66
   8   0  16   70.02    5.73
   8   0  17   -0.58    4.03
   8   0  17   -1.03    4.20
   8   0  18    5.41    3.82
   8   0  18    8.10    3.96
  -8   0 -19   -3.09    4.32
   8   0  19   -0.18    3.35
   8   0  19   -2.44    3.51
   8   0  19   -1.24    3.66
  -8   0 -20   18.17    4.09
   8   0  20   29.52    3.29
   8  -1 -22    2.18    4.19
   8  -1 -21   -4.37    4.57
   8  -1 -20    0.46    4.99
   8  -1 -19    3.48    4.06
   8   1 -19   -0.63    3.68
   8  -1 -19    8.05    5.38
   8  -1 -19   11.50    4.66
   8  -1 -18    9.00    4.31
   8   1 -18   14.31    4.04
   8   1 -18   16.11    5.61
   8  -1 -18   24.24    5.66
   8  -1 -18   12.67    5.09
   8  -1 -17    7.18    4.53
   8   1 -17   -2.69    4.09
   8   1 -17    7.81    5.72
   8  -1 -17   -3.17    5.73
   8  -1 -17    7.81    5.57
   8  -1 -16    3.52    4.72
   8   1 -16   -2.06    4.33
   8   1 -16    1.85    5.82
   8  -1 -16    8.55    5.84
   8  -1 -16   10.43    5.63
   8  -1 -15   16.04    5.00
   8   1 -15   17.30    4.47
   8   1 -15   17.23    6.11
   8  -1 -15   14.35    5.98
   8  -1 -15    9.99    5.85
   8  -1 -14   10.72    5.83
   8  -1 -14    3.23    4.84
   8   1 -14   -3.13    4.55
   8   1 -14   10.14    6.20
   8  -1 -14    8.35    5.10
   8   1 -14    6.59    5.87
   8  -1 -13   34.60    5.30
   8   1 -13   28.16    4.91
   8   1 -13   27.64    5.59
   8  -1 -13   32.11    5.57
   8  -1 -12   36.71    5.48
   8   1 -12   28.17    5.00
   8   1 -12   27.52    5.68
   8   1 -12   34.34    6.21
   8  -1 -12   35.65    5.67
   8  -1 -11   13.42    6.23
   8  -1 -11   16.34    5.33
   8   1 -11   14.72    4.75
   8   1 -11   11.13    5.55
   8   1 -11   15.49    6.61
   8   1 -11   21.21    5.90
   8  -1 -11    8.21    5.55
   8   1 -11    8.82    6.78
   8  -1 -10   47.88    6.72
   8  -1 -10   49.69    5.81
   8   1 -10   37.87    5.18
   8   1 -10   34.52    6.11
   8   1 -10   50.19    7.05
   8   1 -10   37.43    6.98
   8  -1  -9   13.42    5.49
   8   1  -9    8.26    4.86
   8   1  -9   20.44    5.67
   8   1  -9   10.84    6.52
   8   1  -9   20.45    6.87
   8  -1  -8   26.53    5.59
   8   1  -8   34.51    5.91
   8   1  -8   35.78    6.73
   8   1  -8   32.35    6.89
   8   1  -7   10.68    5.86
   8  -1  -7   14.45    5.84
   8   1  -7    9.60    6.47
   8  -1  -6    2.06    5.44
   8   1  -6    1.67    5.79
   8   1  -6   -3.39    6.37
   8  -1  -6    2.95    5.89
   8  -1  -5   95.21    7.16
   8   1  -5   88.10    7.52
   8   1  -5  101.14    8.05
   8   1  -4   28.07    6.20
   8   1  -4   10.02    5.79
   8  -1  -4   31.32    5.52
   8   1  -4   17.36    5.75
   8   1  -4   26.45    6.45
   8   1  -3   40.71    6.34
   8   1  -3   48.47    6.04
   8  -1  -3   38.06    5.85
   8   1  -3   38.69    6.10
   8   1  -3   31.29    6.54
   8   1  -2    8.86    5.92
   8   1  -2   12.59    5.51
   8  -1  -2   12.76    5.48
   8   1  -2   19.21    5.67
   8   1  -2   22.14    6.15
   8  -1  -1   13.26    5.10
   8   1  -1   11.21    5.97
   8   1  -1    8.93    5.54
   8  -1  -1    6.06    5.45
   8  -1  -1    0.78    5.46
   8   1  -1    2.11    5.73
   8   1  -1    5.23    5.84
   8  -1   0   35.31    5.13
   8   1   0   27.45    6.01
   8   1   0   29.70    5.77
   8  -1   0   25.75    5.75
   8  -1   0   32.86    5.82
   8   1   0   18.89    5.70
   8  -1   1   -3.00    4.83
   8   1   1    3.53    5.54
   8   1   1   -6.85    5.67
   8  -1   1   12.29    5.53
   8   1   1   -1.77    5.45
   8  -1   2    8.45    4.83
   8   1   2   20.30    5.65
   8   1   2   10.01    5.49
   8  -1   2   10.27    5.40
   8   1   2    5.85    5.12
   8  -1   3    1.70    4.75
   8   1   3    1.24    5.50
   8   1   3   -4.11    5.43
   8  -1   3    4.64    5.52
   8   1   3    2.35    5.09
  -8   1  -4  192.95   11.34
   8  -1   4  214.01   10.72
   8   1   4  221.07   11.17
   8   1   4  223.80   11.13
   8  -1   4  210.87   11.21
   8   1   4  189.93   10.78
  -8   1  -5   -0.59    5.37
   8  -1   5   -0.21    4.81
   8   1   5   -1.37    5.55
   8   1   5    7.99    5.47
   8  -1   5    7.89    5.45
   8   1   5   -0.85    4.82
  -8   1  -6   16.06    5.43
   8  -1   6   11.57    4.82
   8   1   6   12.89    5.52
   8   1   6   11.79    5.44
   8  -1   6    8.87    5.63
  -8   1  -7   23.36    5.73
   8   1   7   22.46    5.72
  -8   1  -8  111.06    7.72
   8   1   8   99.39    7.52
  -8   1  -9   43.96    6.21
   8   1   9   57.83    6.18
   8   1  10    1.36    4.75
   8   1  11    2.07    4.79
  -8   1 -12    5.81    5.10
   8   1  12    9.38    4.56
  -8   1 -13   42.76    5.57
   8   1  13   34.09    4.85
   8   1  13   29.74    5.28
  -8   1 -14   83.42    6.89
   8   1  14   99.97    6.13
   8   1  14   81.09    6.39
  -8   1 -15    5.41    5.11
   8   1  15    4.56    3.99
   8   1  15   12.80    4.66
  -8   1 -16   -3.17    5.19
   8   1  16    5.94    3.81
   8   1  16   -0.61    4.47
   8   1  17    4.44    3.59
   8   1  17    2.30    4.29
  -8   1 -18    1.45    4.98
   8  -1  18    5.61    3.91
  -8   1 -19   16.12    4.95
   8   1  19   10.64    3.55
   8  -1  19   11.32    3.72
  -8   1 -20    5.88    4.47
   8   1  20    9.20    3.21
   8  -1  20    1.24    3.28
   8   1  21   -0.72    2.71
   8  -2 -20    7.21    4.30
   8   2 -19    0.11    3.46
   8  -2 -19    2.60    4.65
   8   2 -18    9.64    3.74
   8  -2 -18   12.95    4.77
   8  -2 -18    8.55    4.56
   8  -2 -17   -2.33    3.88
   8   2 -17    0.94    3.97
   8  -2 -17    0.69    5.04
   8  -2 -16   -3.39    5.03
   8  -2 -16    1.05    4.14
   8   2 -16    5.28    4.24
   8  -2 -15    3.16    5.08
   8  -2 -15   -0.42    4.49
   8   2 -15    8.50    4.36
   8  -2 -14   94.99    6.36
   8   2 -14   78.85    6.06
   8  -2 -14   76.70    6.74
   8  -2 -13   19.65    5.52
   8  -2 -13   24.58    4.88
   8   2 -13   14.30    4.80
  -8   2  12    6.13    4.61
   8  -2 -12   15.77    4.71
   8   2 -12    7.83    4.71
  -8   2  11    1.65    4.81
   8  -2 -11    3.56    4.81
   8   2 -11    0.62    4.79
  -8   2  10   40.91    5.47
   8  -2 -10   43.63    5.28
   8   2 -10   46.08    5.42
   8  -2 -10   44.80    5.59
  -8   2   9    2.88    5.13
   8  -2  -9   -0.59    4.63
   8  -2  -9   -4.57    5.24
  -8   2   8    8.02    5.43
   8  -2  -8    7.41    4.68
   8   2  -8    5.85    5.76
   8  -2  -8    3.65    5.17
  -8   2   7   57.02    6.25
   8  -2  -7   40.26    5.22
   8   2  -7   38.62    6.12
   8  -2  -7   55.46    5.83
  -8   2   6   -5.09    5.80
   8  -2  -6    5.05    4.60
   8  -2  -5   44.37    5.17
  -8   2   4   20.84    5.37
   8  -2  -4    6.27    4.57
  -8   2   3    0.14    5.14
   8   2  -3    9.71    5.72
   8  -2  -3   -0.81    4.56
  -8   2   2    2.31    5.36
   8   2  -2   -3.78    5.67
   8  -2  -2    4.78    4.64
  -8   2   1   -2.41    5.55
   8  -2  -1   -3.39    4.66
  -8   2   0    4.67    5.76
   8   2   0    3.00    5.57
  -8   2  -1   11.60    5.87
   8   2   1   15.71    5.61
  -8   2  -2    8.52    5.88
   8   2   2    4.42    5.61
  -8   2  -3   30.26    6.54
   8   2   3   45.95    5.96
  -8   2  -4   10.40    6.22
   8   2   4    6.98    5.33
  -8   2  -5   12.98    6.36
   8   2   5   -3.58    5.32
   8  -2   5    7.00    4.80
  -8   2  -6    5.04    6.22
   8   2   6    2.11    5.11
   8   2   6   -0.31    4.40
   8  -2   6    5.01    4.94
  -8   2  -7  116.64    8.70
   8   2   7  138.03    7.83
   8   2   7  106.43    7.18
   8  -2   7  125.07    7.72
   8   2   8   88.76    6.27
   8  -2   8  102.80    6.93
   8   2   9   11.69    4.19
   8  -2   9   12.95    5.18
  -8   2 -10  100.61    7.73
   8   2  10  100.86    6.54
  -8   2 -11   -2.41    5.41
   8   2  11    0.31    4.56
   8   2  11    0.25    3.79
  -8   2 -12    4.21    5.45
   8   2  12    2.74    4.50
  -8   2 -13    3.75    5.24
   8   2  13    8.00    4.38
  -8   2 -14    5.00    5.14
   8   2  14    3.76    4.17
  -8   2 -15   -1.47    4.99
   8   2  15    0.94    3.93
  -8   2 -16    6.87    4.84
   8   2  16   -2.14    3.77
  -8   2 -17   24.44    4.98
   8   2  17   17.47    3.75
   8  -2  17   13.86    3.79
  -8   2 -18   -0.71    4.32
   8   2  18    9.43    3.36
   8  -2  18    6.96    3.39
  -8   2 -19   11.06    4.11
   8   2  19   11.64    3.06
   8  -3 -16    4.95    3.56
   8  -3 -16    6.38    3.98
   8  -3 -15   -4.90    4.25
   8  -3 -15    1.48    3.77
   8  -3 -14   16.54    4.68
   8  -3 -14   20.24    4.09
   8  -3 -13   13.17    4.53
   8  -3 -13   10.72    4.11
  -8   3  12   -4.87    4.59
   8  -3 -12    8.52    4.17
  -8   3  11    0.94    4.81
   8  -3 -11   17.99    4.29
  -8   3  10   28.74    5.13
   8  -3 -10   22.31    4.39
  -8   3   9   88.71    6.69
   8  -3  -9   81.06    5.83
  -8   3   8   16.66    4.37
  -8   3   8    8.63    5.34
   8  -3  -8    6.63    4.17
  -8   3   7    4.39    4.51
  -8   3   7   13.01    5.49
   8  -3  -7    5.58    4.18
  -8   3   6    8.82    4.71
  -8   3   6   -3.48    5.72
   8  -3  -6    2.95    4.04
  -8   3   5   79.95    6.14
  -8   3   5   80.61    6.90
  -8   3   4   -4.92    5.00
  -8   3   4   -2.77    5.97
   8  -3  -4   -4.56    3.91
  -8   3   3    2.28    5.22
   8  -3  -3    2.83    3.94
   8  -3  -3    3.43    4.70
  -8   3   2   -5.02    5.30
   8  -3  -2   -3.75    4.81
   8  -3  -1   31.59    5.12
   8  -3   0   14.66    4.98
   8  -3   1   41.23    5.45
   8  -3   2   -0.18    5.05
   8   3   2    0.71    4.56
  -8   3  -3   10.37    5.47
   8  -3   3   12.46    5.22
   8   3   3    4.50    4.39
  -8   3  -4   71.23    6.74
   8  -3   4   72.43    6.39
   8   3   4   83.48    5.86
  -8   3  -5   17.17    5.44
   8  -3   5   30.63    5.35
   8   3   5   29.06    4.63
  -8   3  -6   30.72    5.72
   8   3   6   37.78    4.69
   8  -3   6   42.97    5.54
  -8   3  -7   -5.19    5.24
   8   3   7   -4.96    4.07
   8  -3   7    5.14    4.76
  -8   3  -8   12.59    5.39
   8   3   8   11.55    4.16
   8  -3   8   16.95    4.82
  -8   3  -9    9.25    5.39
   8   3   9    7.57    3.97
   8  -3   9    0.50    4.93
  -8   3 -10   -0.64    5.25
   8   3  10    6.74    3.84
   8  -3  10   12.76    5.12
  -8   3 -11   -3.99    5.08
   8   3  11   -3.68    3.71
  -8   3 -12   38.64    5.39
   8   3  12   38.25    4.07
  -8   3 -13    6.38    4.79
   8   3  13    9.90    3.45
  -8   3 -14    0.66    4.51
   8   3  14    6.57    3.22
  -8   3 -15   -5.75    4.08
   8   3  15    2.87    2.93
  -8   3 -16    4.94    3.76
   8   3  16    3.95    2.69
  -8   3 -17   11.92    3.36
   8  -4 -12   -1.12    3.17
  -8   4  11   15.70    3.79
  -8   4  10    1.87    3.93
  -8   4   9   42.04    4.74
   8  -4  -9   35.77    3.96
  -8   4   8    7.20    4.41
   8  -4  -8   -2.73    3.28
  -8   4   7   11.35    4.63
   8  -4  -7    3.93    3.26
  -8   4   6   49.03    5.14
   8  -4  -6   31.99    3.63
  -8   4   5   15.62    4.06
   8  -4  -5   11.56    3.25
   8  -4  -4    8.33    4.13
  -8   4   4    8.41    4.04
   8  -4  -3   22.24    4.36
  -8   4   3   17.52    4.19
  -8   4   3   27.38    5.29
   8  -4  -2    3.67    4.30
  -8   4   2    1.58    4.06
  -8   4   2    5.13    5.24
  -8   4   1   23.75    4.47
   8  -4  -1   26.71    4.56
  -8   4   1   21.08    5.37
  -8   4   0    4.56    4.24
   8  -4   0   -3.89    4.49
  -8   4   0    3.78    5.19
  -8   4  -1   21.69    4.52
   8  -4   1   21.92    4.71
  -8   4  -2   -0.40    4.24
   8  -4   2   -0.71    4.56
  -8   4  -3    5.94    4.23
   8  -4   3    7.93    4.52
  -8   4  -4   -1.87    4.04
   8  -4   4    1.11    4.55
  -8   4  -5    0.09    3.98
   8  -4   5    7.37    4.46
  -8   4  -6    7.23    4.01
   8  -4   6    3.40    4.07
  -8   4  -7    3.26    3.88
   8  -4   7   -3.28    4.12
  -8   4  -8   -1.50    3.74
   8  -4   8    5.18    4.29
  -8   4  -9   -0.22    3.67
  -8   4 -10   25.29    3.79
  -8   4 -11   14.34    3.47
  -8   4 -12   -0.37    3.01
   9   0 -17    9.64    4.57
   9   0 -16    1.04    4.75
   9   0 -15   10.77    4.54
   9   0 -15    1.45    4.95
   9   0 -15   -1.55    5.15
   9   0 -14    3.33    4.60
   9   0 -14   -0.35    5.10
   9   0 -14    6.92    5.46
   9   0 -13   23.69    5.02
   9   0 -13    5.25    5.24
   9   0 -13   13.96    5.67
   9   0 -12    7.67    4.97
   9   0 -12   -5.42    5.11
   9   0 -12    8.57    5.00
   9   0 -12    4.66    5.80
   9   0 -11    7.82    5.18
   9   0 -11   -1.42    5.12
   9   0 -11    2.70    5.73
   9   0 -10   -1.75    5.28
   9   0 -10   -2.81    5.32
   9   0 -10    6.80    5.95
   9   0  -9   26.61    5.46
   9   0  -9   19.95    5.57
   9   0  -9   25.21    6.05
   9   0  -8   -7.77    5.37
   9   0  -8   -1.50    5.88
   9   0  -7   74.70    6.56
   9   0  -7   66.02    6.61
   9   0  -6   -4.72    5.33
   9   0  -6   -5.83    5.48
   9   0  -5    3.75    5.41
   9   0  -5   -1.45    5.52
   9   0  -4    5.93    5.02
   9   0  -4   -4.47    5.42
   9   0  -4   -3.02    5.69
   9   0  -3  112.63    7.39
   9   0  -3  106.41    7.61
   9   0  -3  105.72    7.74
   9   0  -2   -5.49    5.13
   9   0  -2   -6.53    5.44
   9   0  -2   -8.83    5.70
   9   0  -1   40.09    5.69
   9   0  -1   42.00    5.90
   9   0  -1   49.91    5.93
   9   0   0   -1.46    5.26
   9   0   0    4.62    5.31
   9   0   1    6.42    5.36
   9   0   1   11.87    5.19
   9   0   2    5.91    5.26
   9   0   2    7.74    5.04
   9   0   3    3.36    5.16
   9   0   3   -5.31    4.92
   9   0   4   -9.92    5.32
   9   0   4   -1.83    4.81
   9   0   5    3.53    5.23
   9   0   6   -0.12    5.13
   9   0   7   49.57    5.50
   9   0   7   48.84    5.74
   9   0   8    8.88    4.70
   9   0   8   -0.22    4.98
   9   0   8   -3.58    4.22
   9   0   9  124.92    7.41
   9   0   9  117.56    7.60
   9   0  10   -1.43    4.48
   9   0  10   -5.59    4.75
   9   0  11    6.60    4.33
   9   0  11    6.68    4.54
   9   0  12    3.94    4.05
   9   0  12   -1.58    4.24
   9   0  13    4.68    3.83
   9   0  13    0.57    4.13
   9   0  14   -0.92    3.52
   9   0  14    1.26    3.86
   9   0  15   -0.97    3.22
   9   0  15   -8.28    3.65
   9   0  16   -6.24    2.96
   9   0  16    0.92    3.32
   9  -1 -18   -1.61    3.91
   9  -1 -17    1.62    4.34
   9  -1 -17    9.02    4.39
   9  -1 -16   -0.32    3.93
   9  -1 -16   -3.12    4.61
   9  -1 -16    2.68    4.92
   9  -1 -15   37.38    4.83
   9  -1 -15   33.84    5.16
   9  -1 -15   29.36    5.54
   9  -1 -14   11.49    4.60
   9  -1 -14    8.97    5.51
   9  -1 -13   -3.22    4.64
   9  -1 -13   -1.69    4.51
   9  -1 -13    4.68    5.67
   9  -1 -12   -6.14    4.74
   9  -1 -12    1.20    4.69
   9  -1 -12   -4.76    5.66
   9  -1 -11   50.63    6.19
   9  -1 -11   44.82    5.52
   9  -1 -11   45.56    5.56
   9  -1 -10   14.52    5.65
   9  -1 -10    8.72    5.04
   9   1 -10    7.36    5.35
   9  -1 -10   22.66    5.09
   9   1 -10   19.55    5.61
   9  -1  -9   89.49    6.66
   9   1  -9   96.26    6.99
   9  -1  -9   83.87    6.72
   9   1  -9   84.32    7.12
   9  -1  -9   99.11    7.33
   9  -1  -8   -0.70    4.97
   9   1  -8    7.21    5.42
   9  -1  -8    0.34    5.14
   9   1  -8    2.50    5.36
   9  -1  -7    7.08    5.60
   9  -1  -7   15.32    5.06
   9   1  -7   10.69    5.39
   9  -1  -7    4.95    5.32
   9   1  -7   -0.92    5.49
   9  -1  -6    9.26    4.98
   9   1  -6    0.57    5.30
   9  -1  -6    6.31    5.46
   9   1  -6    6.46    5.35
   9  -1  -5   -2.07    5.01
   9   1  -5   -3.18    5.18
   9  -1  -5    7.09    5.50
   9   1  -5    6.64    5.36
   9  -1  -4   -1.15    4.94
   9   1  -4    1.25    5.18
   9  -1  -4   12.14    5.52
   9  -1  -3   -1.81    4.75
   9  -1  -3    5.77    4.98
   9   1  -3   16.23    5.19
   9  -1  -3    8.95    5.47
   9   1  -2    5.34    5.15
   9  -1  -2    0.43    4.65
   9  -1  -2   -8.18    5.10
   9   1  -2   -3.24    5.02
   9   1  -1    9.94    5.14
   9  -1  -1   12.88    4.83
   9  -1  -1    7.75    4.95
   9   1  -1   13.90    4.98
   9   1   0   -5.17    5.17
   9  -1   0   -0.78    4.76
   9   1   0    5.30    4.92
   9  -1   1   75.47    6.04
   9   1   1   62.74    6.01
   9   1   1   56.30    5.79
   9   1   2   14.72    5.16
   9  -1   2    3.40    4.73
   9   1   2    3.49    4.63
   9   1   3   46.13    5.54
   9  -1   3   46.84    5.32
   9   1   3   29.83    4.95
   9   1   4    9.83    4.97
   9  -1   4   13.33    4.99
   9   1   4   14.66    4.47
   9   1   5   -1.53    4.91
   9  -1   5    3.65    4.87
   9   1   6   23.29    5.10
   9   1   6   34.63    5.12
   9  -1   6   29.55    5.16
   9   1   7  128.28    7.72
   9   1   7  117.57    7.59
   9  -1   7  130.53    7.77
   9   1   8   40.05    5.10
   9   1   8   26.54    4.88
   9  -1   8   30.16    5.10
   9   1   9   17.96    4.80
   9   1   9   21.76    4.63
   9  -1   9   20.56    4.94
   9   1  10   51.23    5.08
   9   1  10   49.55    4.98
   9  -1  10   43.81    5.27
   9   1  11    0.26    4.15
   9   1  11    2.60    4.11
   9  -1  11   -0.55    4.47
   9   1  12   40.09    4.48
   9   1  12   42.29    4.37
   9  -1  12   43.19    4.69
  -9   1 -13   17.21    3.74
   9   1  13   17.84    4.00
   9   1  13   28.44    3.86
   9  -1  13   24.45    4.20
  -9   1 -14    3.61    3.54
   9   1  14    4.84    3.58
   9   1  14    6.49    3.45
   9  -1  14   12.96    3.83
  -9   1 -15   12.17    3.44
   9   1  15   16.83    3.47
   9   1  15   11.10    3.15
   9  -1  15   19.21    3.69
   9   1  16   27.30    3.38
   9  -1  16   16.81    3.49
   9   1  17    9.87    2.86
   9  -2 -16   19.83    4.30
   9  -2 -15    4.64    4.56
   9  -2 -14    0.88    3.91
   9  -2 -14   -6.59    4.85
   9  -2 -13   -0.91    4.71
   9  -2 -13    1.02    4.00
   9  -2 -12   43.61    5.66
   9  -2 -12   48.73    4.80
   9  -2 -11    0.65    5.05
   9  -2 -11    1.44    4.15
   9  -2 -10   -1.55    5.04
   9  -2 -10    1.86    4.14
   9  -2 -10    7.34    4.14
   9  -2  -9   47.11    5.68
   9  -2  -9   42.31    4.87
   9  -2  -9   43.85    4.95
   9  -2  -8    3.06    4.17
   9  -2  -8    2.98    4.46
   9  -2  -7    3.44    4.29
   9  -2  -7   -2.49    4.86
   9  -2  -6   -1.08    4.22
   9  -2  -6    8.01    4.80
   9  -2  -5    1.93    4.16
   9  -2  -5    3.52    4.78
   9  -2  -4   28.84    4.53
   9   2  -4   34.09    5.03
   9  -2  -4   24.68    5.06
   9  -2  -3    4.80    4.21
   9   2  -3    3.64    4.69
   9   2  -2   -1.35    4.57
  -9   2   1   19.09    5.11
   9   2  -1   10.99    4.68
   9   2   0   12.78    4.95
   9   2   0    6.36    4.31
   9   2   1    8.65    4.96
  -9   2  -2   -2.30    4.11
   9   2   2   -2.86    4.87
   9  -2   2   -6.48    4.21
  -9   2  -3    6.35    4.10
   9   2   3    8.77    4.95
   9   2   3    6.88    4.25
   9  -2   3   -4.89    4.25
  -9   2  -4   18.67    4.41
   9   2   4   25.00    4.96
   9   2   4   17.73    4.40
   9  -2   4   24.03    4.53
  -9   2  -5    0.96    4.22
   9   2   5    2.39    4.70
   9   2   5   -0.86    4.03
   9  -2   5    7.92    4.38
  -9   2  -6   41.52    4.95
   9   2   6   60.77    5.36
   9   2   6   47.71    4.65
   9  -2   6   58.57    5.24
  -9   2  -7   15.95    4.23
   9   2   7    6.58    4.50
   9   2   7    7.16    3.84
   9  -2   7    5.97    4.42
  -9   2  -8    3.48    4.14
   9   2   8   -5.22    4.33
   9   2   8   -1.17    3.59
   9  -2   8   -4.30    4.43
  -9   2  -9    4.92    4.07
   9   2   9    9.56    4.24
   9   2   9    1.88    3.48
   9  -2   9    5.17    4.32
  -9   2 -10    8.50    4.03
   9   2  10    4.72    4.03
   9  -2  10   -1.39    4.21
  -9   2 -11   10.44    3.99
   9   2  11    1.82    3.84
   9  -2  11    5.22    4.01
  -9   2 -12   19.75    4.14
   9   2  12   29.17    3.96
   9  -2  12   25.06    4.02
  -9   2 -13    4.04    3.86
   9   2  13   10.62    3.50
   9  -2  13   10.57    3.58
  -9   2 -14   -1.74    3.70
   9   2  14    5.50    3.27
   9   2  15    1.75    2.99
   9  -3 -13   19.10    3.94
   9  -3 -12    6.23    4.08
   9  -3 -11   -7.03    4.29
   9  -3 -10    0.42    4.33
   9  -3 -10    9.08    3.65
   9  -3  -9   19.64    3.70
  -9   3   8   -1.52    3.68
   9  -3  -8    5.51    3.62
  -9   3   7   58.43    4.86
   9  -3  -7   58.57    4.51
  -9   3   6   19.62    4.19
   9  -3  -6    8.12    3.51
   9  -3  -6   18.94    3.83
  -9   3   5   17.06    4.33
   9  -3  -5    8.62    3.47
   9  -3  -5   15.84    3.93
  -9   3   4    2.49    3.46
  -9   3   4    0.08    4.33
   9  -3  -4    0.45    3.97
  -9   3   3   34.01    4.06
  -9   3   3   28.87    4.80
   9  -3  -3   24.71    4.44
  -9   3   2    9.33    3.76
  -9   3   2   10.08    4.63
  -9   3   1    2.88    3.84
  -9   3   1  -10.19    4.70
  -9   3   0    6.90    4.04
  -9   3   0   -5.03    4.71
  -9   3  -1   -5.54    4.10
  -9   3  -2   -2.37    4.11
  -9   3  -3   23.69    4.31
  -9   3  -4   -3.61    4.19
  -9   3  -5   11.18    4.11
   9   3   5   19.91    3.86
  -9   3  -6    3.72    4.05
   9   3   6   -3.38    3.60
  -9   3  -7   21.01    4.26
   9   3   7   20.42    3.70
  -9   3  -8   10.19    3.98
   9   3   8   16.46    3.49
  -9   3  -9   17.63    3.95
   9   3   9   23.04    3.41
  -9   3 -10    1.86    3.75
   9   3  10    5.12    3.01
  -9   3 -11   13.12    3.54
   9   3  11   19.46    3.02
  -9   3 -12   11.66    3.22
  -9   4   1    5.38    2.84
  -9   4   0    7.69    3.00
  -9   4  -1    6.31    2.93
  -9   4  -2   -1.51    2.97
  -9   4  -3    7.96    2.89
  -9   4  -4   15.22    3.01
  10   0 -11  -10.48    4.84
  10   0 -10    8.80    4.50
  10   0 -10    3.53    4.75
  10   0  -9   -6.24    4.57
  10   0  -9    1.07    4.65
  10   0  -8    3.78    4.65
  10   0  -8   -3.99    4.71
  10   0  -7    4.78    4.72
  10   0  -7    0.95    4.89
  10   0  -6    2.35    4.84
  10   0  -6    9.72    4.83
  10   0  -5    5.15    4.79
  10   0  -5   -4.89    4.62
  10   0  -4   15.63    4.85
  10   0  -3   -2.26    4.74
  10   0  -2    9.20    4.78
  10   0  -1   -3.16    4.66
  10   0   0   11.08    4.55
  10   0   0   15.24    4.69
  10   0   1   -2.65    4.47
  10   0   1   -6.67    4.58
  10   0   2   20.09    4.63
  10   0   2   29.63    4.73
  10   0   3   -0.26    4.38
  10   0   3    1.09    4.35
  10   0   4  115.06    6.86
  10   0   4  106.92    6.70
  10   0   5   -3.34    4.38
  10   0   5   -0.52    3.95
  10   0   6  124.44    6.83
  10   0   6  107.67    6.87
  10   0   7    1.42    3.87
  10   0   7    3.00    4.00
  10   0   8   18.87    3.84
  10   0   8   25.07    4.15
  10   0   9   -1.88    3.43
  10   0   9   -3.09    3.76
  10   0  10  121.63    6.29
  10   0  10  114.66    6.53
  10   0  11   -4.84    2.86
  10   0  11    1.16    3.31
  10  -1 -13   18.24    4.25
  10  -1 -12    2.84    4.55
  10  -1 -11    5.27    3.81
  10  -1 -11    6.02    4.71
  10  -1 -10   -2.51    3.97
  10  -1 -10    4.79    3.90
  10  -1 -10   10.38    4.99
  10  -1  -9    8.42    3.98
  10  -1  -9    4.61    4.20
  10  -1  -9    4.73    4.97
  10  -1  -8   -0.75    4.15
  10  -1  -8    5.38    4.30
  10  -1  -8   -0.42    4.81
  10  -1  -7    0.07    3.99
  10   1  -7    6.24    4.58
  10  -1  -7   -5.59    4.49
  10  -1  -7    1.62    4.81
  10  -1  -6    6.53    4.01
  10   1  -6   10.89    4.65
  10  -1  -6    4.74    4.60
  10  -1  -6   -0.69    4.69
  10  -1  -5   25.90    4.49
  10   1  -5   23.30    4.77
  10  -1  -5   31.36    4.97
  10   1  -4    7.33    4.54
  10  -1  -4   -2.76    4.63
  10  -1  -4   -6.42    4.69
  10   1  -3   -5.86    4.45
  10  -1  -3    4.09    4.87
  10   1  -2    5.53    4.39
  10  -1  -2    2.08    4.89
  10   1  -1    1.97    4.28
  10  -1  -1    2.44    4.78
  10  -1   0   21.32    4.18
  10   1   0   13.76    4.29
  10  -1   0   12.44    4.85
  10  -1   1    0.33    4.08
  10   1   1    0.31    3.97
  10  -1   1   -0.36    4.59
  10  -1   2    6.53    4.14
  10   1   2    1.96    3.86
  10  -1   2    5.57    4.58
  10   1   3   21.81    4.49
  10  -1   3   23.81    4.36
  10  -1   3   26.30    4.59
  10   1   4   -0.25    4.24
  10   1   4    2.87    4.17
  10  -1   4    1.29    4.11
  10  -1   4   13.23    4.28
  10   1   5    4.48    4.14
  10   1   5   11.21    4.12
  10  -1   5   12.10    4.23
  10  -1   5    2.18    4.03
  10   1   6   -1.99    3.99
  10   1   6    0.36    3.87
  10  -1   6   -0.38    4.04
  10  -1   6   -0.98    3.84
  10   1   7    1.01    3.93
  10   1   7    7.88    3.64
  10  -1   7    8.29    4.00
  10  -1   7    6.07    3.64
  10   1   8   13.60    3.88
  10   1   8   13.77    3.59
  10  -1   8   16.69    3.96
  10  -1   8   14.01    3.45
  10   1   9   30.45    3.89
  10   1   9   30.09    3.60
  10  -1   9   18.62    3.91
  10   1  10    8.59    3.38
  10   1  10    9.62    3.07
  10  -1  10    4.17    3.44
  10   1  11    1.08    3.12
  10   1  12   41.21    3.52
  10  -2 -11   24.06    4.30
  10  -2 -10    1.03    4.11
  10  -2  -9    0.26    4.32
  10  -2  -8   10.43    4.54
  10  -2  -7   15.44    4.28
  10  -2  -6    6.85    4.30
  10  -2  -6    1.83    3.73
  10  -2  -5   48.87    4.89
  10  -2  -5   57.37    4.84
  10  -2  -4   -6.04    3.99
  10  -2  -4    1.66    4.14
  10  -2  -3   24.73    4.31
  10  -2  -3   31.15    4.65
  10  -2  -2   12.14    4.47
  10  -2  -1   -5.56    4.37
  10  -2   0    3.27    4.35
  10  -2   1   36.65    4.75
  10  -2   2   24.59    4.38
  10  -2   3    2.00    4.23
  10   2   7   16.54    3.59
  10   2   8   -2.06    3.29
  10   2   9    7.34    3.13
  10   2  10    7.00    2.85
   0   0   0    0.00    0.00


TITL VG-4-062-2 in P2(1)/n
REM P2(1)/n (#14 in standard setting)
CELL 1.54184   8.919714   5.677725  25.345954  90.0000  91.2484  90.0000
ZERR    4.00   0.000521   0.000317   0.001830   0.0000   0.0059   0.0000
LATT  1
SYMM -x+1/2, y+1/2,-z+1/2
SFAC C H O F
UNIT 60.00 68.00 12.00 4.00
REM  CrysAlisPro recorded range (K): Min=139.9; max=140.0; aver:140.0
TEMP -133
SIZE 0.01 0.02 0.21
TREF
HKLF 4
END
_computing_structure_solution     'SHELXT 2018/2 (Sheldrick, 2018)'
;
_shelx_hkl_checksum                6927
_olex2_submission_special_instructions  'No special instructions were received'
_oxdiff_exptl_absorpt_empirical_details
;
Empirical correction (ABSPACK) includes:
- Absorption correction using spherical harmonics
- Frame scaling
- Detector area scaling
- B-factor correction
;
_oxdiff_exptl_absorpt_empirical_full_max  1.536
_oxdiff_exptl_absorpt_empirical_full_min  0.753
